# Supplementary material for: Mendelian randomization reveals causal effects of kidney function on various biochemical parameters
Source: Commun Biol. 2022 Jul 18;5:713. doi: 10.1038/s42003-022-03659-4 (PMC9293908; doi:10.1038/s42003-022-03659-4)
Supplement: Supplementary file 3 — Supplementary Data 1 [file 42003_2022_3659_MOESM3_ESM.xlsx]

## Sheet: Supplemental Table 1. eGFR
Supplemental Data 1. Genetic instrument for kidney function developed from the GWAS meta-analysis within the individuals of European ancestry of the CKDGen data.
Basic information					Main variant filter		Exposure (CKDGen data)				eGFR (cystatin C) from UK Biobakn data			Filtered out in the analysis towards outcomes by Steiger Filtering
							eGFR (log-transformed)
SNP	Chr	Pos	effect allele	other allele	Irrelevant/weak association with eGFR (cystatin C)	Non-overlapping between exposure/outcome data	beta	se	eaf	pval	beta	se	pval	WBC count	RBC count	Hb concentration	Hb (%)	Mean corpuscular volume	Mean corpuscular hemoglobin	Mean corpuscular hemoglobin concentration	Red cell distribution width	Platelet count	Plateletcrit	Mean platelet volume	Platelet distribution width	Lymphocyte count	Monocyte count	Neutrophil count	Eosinophil count	Basophil count	nucleated RBC count	Lymphocyte (%)	Monocyte (%)	Neutrophil (%)	Eosinophil (%)	Basophil (%)	nucleated RBC (%)	Reticulocyte (%)	Reticulocyte count	Mean reticulocyte volume	Mean sphered cell volume	Immature reticulocyte fraction	High light scatter reticulocyte (%)	High light scatter reticulocyte count	Urine creatinine	Urine potassium	Urine sodium	Albumin	Alkaline phosphatase
rs1458038	4	81164723	T	C			0.0032	0.0004	0.3	3.6e-17	0.246582	0.0422856	5.50317e-09		TRUE	TRUE	TRUE
rs2954017	8	126476873	T	C			0.0026	0.0004	0.46	3.2e-11	0.179664	0.0384501	2.97469e-06		TRUE		TRUE		TRUE	TRUE	TRUE				TRUE			TRUE				TRUE		TRUE						TRUE								TRUE	TRUE
rs10774625	12	111910219	A	G			-0.002	0.0003	0.48	1.8e-08	-0.9962	0.0383408	1.10655e-148	TRUE	TRUE	TRUE	TRUE	TRUE	TRUE			TRUE	TRUE		TRUE	TRUE	TRUE	TRUE	TRUE	TRUE		TRUE		TRUE	TRUE			TRUE	TRUE		TRUE	TRUE	TRUE	TRUE				TRUE	TRUE
rs780094	2	27741237	T	C			0.0046	0.0004	0.38	4.2e-38	0.308407	0.0394661	5.53621e-15	TRUE								TRUE	TRUE					TRUE					TRUE							TRUE	TRUE							TRUE	TRUE
rs77924615	16	20392332	A	G			0.0096	0.0005	0.2	1.2e-99	1.02512	0.0485432	6.37514e-99
rs154656	16	89708003	A	T			-0.0031	0.0003	0.44	1.3e-18	-0.26196	0.0389236	1.69812e-11			TRUE	TRUE	TRUE																						TRUE	TRUE
rs17696736	12	112486818	A	G			0.002	0.0004	0.57	9.7e-09	0.820226	0.03876	2.52042e-99	TRUE	TRUE	TRUE	TRUE	TRUE	TRUE			TRUE	TRUE		TRUE	TRUE	TRUE	TRUE	TRUE	TRUE		TRUE		TRUE	TRUE			TRUE	TRUE		TRUE	TRUE	TRUE	TRUE				TRUE	TRUE
rs7188071	16	28917644	T	C	TRUE		0.0024	0.0004	0.36	8.6e-12	-0.108804	0.0400661	0.00661573	NA	NA	NA	NA	NA	NA	NA	NA	NA	NA	NA	NA	NA	NA	NA	NA	NA	NA	NA	NA	NA	NA	NA	NA	NA	NA	NA	NA	NA	NA	NA	NA	NA	NA	NA	NA
rs10098664	8	11417493	T	C	TRUE		-0.0024	0.0004	0.51	6e-11	-0.0698697	0.0385551	0.0699559	NA	NA	NA	NA	NA	NA	NA	NA	NA	NA	NA	NA	NA	NA	NA	NA	NA	NA	NA	NA	NA	NA	NA	NA	NA	NA	NA	NA	NA	NA	NA	NA	NA	NA	NA	NA
rs10838702	11	47410888	T	G			-0.0023	0.0004	0.38	6.3e-11	-0.222526	0.0394209	1.6544e-08		TRUE									TRUE	TRUE				TRUE						TRUE													TRUE
rs112545201	3	185803532	T	C			-0.0042	0.0005	0.13	8.8e-17	-0.242495	0.0561062	1.54621e-05
rs2411192	17	34882998	A	T			-0.0024	0.0003	0.59	5.8e-12	-0.233602	0.0390692	2.24489e-09								TRUE
rs10096421	8	10831868	T	G	TRUE		0.002	0.0004	0.47	1.5e-08	0.125276	0.0386806	0.00120072	NA	NA	NA	NA	NA	NA	NA	NA	NA	NA	NA	NA	NA	NA	NA	NA	NA	NA	NA	NA	NA	NA	NA	NA	NA	NA	NA	NA	NA	NA	NA	NA	NA	NA	NA	NA
rs4625	3	49572140	A	G			-0.0023	0.0004	0.68	4.3e-10	-0.246106	0.0416635	3.48762e-09	TRUE		TRUE	TRUE				TRUE							TRUE										TRUE	TRUE			TRUE	TRUE	TRUE
rs223308	4	103812499	A	G			-0.0027	0.0003	0.52	3e-15	-0.370998	0.0383768	4.18277e-22
rs10224002	7	151415041	A	G			0.0068	0.0004	0.72	2.7e-66	0.851074	0.0422469	3.36921e-90		TRUE	TRUE	TRUE
rs3134605	6	32159956	T	C			0.0033	0.0004	0.8	2.8e-13	0.444034	0.0463754	1.02761e-21	TRUE	TRUE	TRUE	TRUE			TRUE	TRUE						TRUE	TRUE	TRUE						TRUE			TRUE	TRUE	TRUE	TRUE			TRUE				TRUE
rs11784052	8	8671962	T	C	TRUE		0.0027	0.0004	0.46	9.8e-15	0.126099	0.0385426	0.00106919	NA	NA	NA	NA	NA	NA	NA	NA	NA	NA	NA	NA	NA	NA	NA	NA	NA	NA	NA	NA	NA	NA	NA	NA	NA	NA	NA	NA	NA	NA	NA	NA	NA	NA	NA	NA
rs11227260	11	65461158	T	G			-0.0032	0.0004	0.35	4.5e-19	-0.512378	0.0405222	1.22597e-36								TRUE			TRUE					TRUE						TRUE
rs7592697	2	230665303	T	C	TRUE		-0.002	0.0004	0.65	3.2e-08	-0.0064109	0.0404906	0.874197	NA	NA	NA	NA	NA	NA	NA	NA	NA	NA	NA	NA	NA	NA	NA	NA	NA	NA	NA	NA	NA	NA	NA	NA	NA	NA	NA	NA	NA	NA	NA	NA	NA	NA	NA	NA
rs72683923	14	50735947	T	C	TRUE		-0.0076	0.0014	0.98	2e-08	0.222051	0.137274	0.105755	NA	NA	NA	NA	NA	NA	NA	NA	NA	NA	NA	NA	NA	NA	NA	NA	NA	NA	NA	NA	NA	NA	NA	NA	NA	NA	NA	NA	NA	NA	NA	NA	NA	NA	NA	NA
rs7832708	8	10190040	T	C	TRUE		0.0023	0.0004	0.49	2.4e-10	0.0922772	0.0384437	0.0163812	NA	NA	NA	NA	NA	NA	NA	NA	NA	NA	NA	NA	NA	NA	NA	NA	NA	NA	NA	NA	NA	NA	NA	NA	NA	NA	NA	NA	NA	NA	NA	NA	NA	NA	NA	NA
rs9828976	3	136536835	C	G			-0.0024	0.0004	0.75	2e-09	-0.349053	0.0450473	9.31945e-15																			TRUE		TRUE														TRUE	TRUE
rs6029640	20	39970385	A	G	TRUE		-0.0021	0.0004	0.58	7e-09	-0.108867	0.0390177	0.00526778	NA	NA	NA	NA	NA	NA	NA	NA	NA	NA	NA	NA	NA	NA	NA	NA	NA	NA	NA	NA	NA	NA	NA	NA	NA	NA	NA	NA	NA	NA	NA	NA	NA	NA	NA	NA
rs35004449	3	52852897	T	G	TRUE		0.0027	0.0004	0.27	2.6e-12	0.0928663	0.0438179	0.0340602	NA	NA	NA	NA	NA	NA	NA	NA	NA	NA	NA	NA	NA	NA	NA	NA	NA	NA	NA	NA	NA	NA	NA	NA	NA	NA	NA	NA	NA	NA	NA	NA	NA	NA	NA	NA
rs3905668	3	135931586	A	G			-0.0025	0.0004	0.72	2.8e-11	-0.398417	0.0429797	1.87422e-20																			TRUE		TRUE														TRUE	TRUE
rs281380	19	49214470	T	C			-0.0022	0.0004	0.63	1.9e-09	-0.156928	0.0400002	8.74036e-05											TRUE																									TRUE
rs144100226	6	34180297	T	C	TRUE		0.006	0.0011	0.04	1.3e-08	0.281747	0.0910158	0.00196443	NA	NA	NA	NA	NA	NA	NA	NA	NA	NA	NA	NA	NA	NA	NA	NA	NA	NA	NA	NA	NA	NA	NA	NA	NA	NA	NA	NA	NA	NA	NA	NA	NA	NA	NA	NA
rs1910738	4	52687939	T	G	TRUE		0.0023	0.0004	0.71	1.2e-08	0.0256185	0.0427172	0.548691	NA	NA	NA	NA	NA	NA	NA	NA	NA	NA	NA	NA	NA	NA	NA	NA	NA	NA	NA	NA	NA	NA	NA	NA	NA	NA	NA	NA	NA	NA	NA	NA	NA	NA	NA	NA
rs12207180	6	160633107	A	T	TRUE		-0.0085	0.0005	0.12	1.2e-56	-0.0802861	0.056981	0.158837	NA	NA	NA	NA	NA	NA	NA	NA	NA	NA	NA	NA	NA	NA	NA	NA	NA	NA	NA	NA	NA	NA	NA	NA	NA	NA	NA	NA	NA	NA	NA	NA	NA	NA	NA	NA
rs78614739	1	27174180	T	C	TRUE		0.0026	0.0005	0.17	2.1e-08	-0.103968	0.052014	0.0456257	NA	NA	NA	NA	NA	NA	NA	NA	NA	NA	NA	NA	NA	NA	NA	NA	NA	NA	NA	NA	NA	NA	NA	NA	NA	NA	NA	NA	NA	NA	NA	NA	NA	NA	NA	NA
rs2823139	21	16576783	A	G			-0.0027	0.0004	0.34	1e-13	-0.387232	0.0407245	1.94562e-21		TRUE	TRUE	TRUE
rs7012814	8	9173358	A	G	TRUE		0.0025	0.0004	0.47	1.8e-12	0.0637445	0.0386851	0.0993986	NA	NA	NA	NA	NA	NA	NA	NA	NA	NA	NA	NA	NA	NA	NA	NA	NA	NA	NA	NA	NA	NA	NA	NA	NA	NA	NA	NA	NA	NA	NA	NA	NA	NA	NA	NA
rs1543238	8	8134809	A	G	TRUE		-0.0025	0.0004	0.53	3.2e-12	-0.124653	0.0386145	0.00124611	NA	NA	NA	NA	NA	NA	NA	NA	NA	NA	NA	NA	NA	NA	NA	NA	NA	NA	NA	NA	NA	NA	NA	NA	NA	NA	NA	NA	NA	NA	NA	NA	NA	NA	NA	NA
rs11657044	17	59450105	T	C			-0.0075	0.0005	0.17	5.3e-60	-0.309531	0.0519982	2.63977e-09
rs1051447	4	49063872	A	C	TRUE		0.0021	0.0004	0.71	2.6e-08	0.0208831	0.0422264	0.620918	NA	NA	NA	NA	NA	NA	NA	NA	NA	NA	NA	NA	NA	NA	NA	NA	NA	NA	NA	NA	NA	NA	NA	NA	NA	NA	NA	NA	NA	NA	NA	NA	NA	NA	NA	NA
rs2068888	10	94839642	A	G			-0.0026	0.0003	0.45	6.3e-14	-0.327473	0.0385299	1.91696e-17									TRUE	TRUE
rs881858	6	43806609	A	G			-0.0056	0.0004	0.7	1.1e-49	-0.627586	0.0414924	1.14856e-51		TRUE	TRUE	TRUE
rs419291	5	131633355	T	C	TRUE		0.0021	0.0004	0.39	4.1e-09	0.105586	0.0399473	0.00821493	NA	NA	NA	NA	NA	NA	NA	NA	NA	NA	NA	NA	NA	NA	NA	NA	NA	NA	NA	NA	NA	NA	NA	NA	NA	NA	NA	NA	NA	NA	NA	NA	NA	NA	NA	NA
rs12920176	16	51761084	A	C			-0.0026	0.0004	0.59	2.4e-13	-0.277538	0.0390119	1.12807e-12
rs6921580	6	7203714	C	G			0.0027	0.0004	0.41	1.6e-14	0.237798	0.0389281	1.00597e-09
rs56140069	16	69795323	A	T			0.0025	0.0005	0.82	2.7e-08	0.361247	0.0495245	3.0086e-13		TRUE		TRUE							TRUE																				TRUE
rs6492982	15	41399951	T	C			-0.0032	0.0004	0.55	5.8e-19	-0.250628	0.0387179	9.61017e-11
rs3111316	19	13038415	A	G	TRUE		-0.0019	0.0004	0.59	4.9e-08	0.0359642	0.0388436	0.354513	NA	NA	NA	NA	NA	NA	NA	NA	NA	NA	NA	NA	NA	NA	NA	NA	NA	NA	NA	NA	NA	NA	NA	NA	NA	NA	NA	NA	NA	NA	NA	NA	NA	NA	NA	NA
rs72817412	16	89141490	T	C			0.0049	0.0009	0.05	1.5e-08	0.792131	0.0903201	1.79105e-18											TRUE								TRUE		TRUE
rs2792796	1	56715908	T	C			-0.0021	0.0004	0.61	3.1e-09	-0.19528	0.0393035	6.75026e-07	TRUE		TRUE	TRUE				TRUE							TRUE				TRUE						TRUE	TRUE			TRUE	TRUE	TRUE
rs55759218	7	77453357	A	G			-0.0039	0.0004	0.27	6.1e-24	-0.466463	0.0427729	1.09646e-27
rs2267372	22	38598234	A	G			0.0024	0.0004	0.4	1.2e-11	0.219655	0.0391482	2.01494e-08											TRUE																									TRUE
rs1047891	2	211540507	A	C	TRUE		-0.0065	0.0004	0.31	3.6e-64	0.429697	0.0412562	2.13069e-25	NA	NA	NA	NA	NA	NA	NA	NA	NA	NA	NA	NA	NA	NA	NA	NA	NA	NA	NA	NA	NA	NA	NA	NA	NA	NA	NA	NA	NA	NA	NA	NA	NA	NA	NA	NA
rs4808154	19	18843752	T	C	TRUE		0.0026	0.0004	0.71	7.8e-09	0.00472064	0.0423418	0.911229	NA	NA	NA	NA	NA	NA	NA	NA	NA	NA	NA	NA	NA	NA	NA	NA	NA	NA	NA	NA	NA	NA	NA	NA	NA	NA	NA	NA	NA	NA	NA	NA	NA	NA	NA	NA
rs4410790	7	17284577	T	C	TRUE		-0.0023	0.0004	0.37	1.9e-10	-0.148203	0.0398596	0.000200735	NA	NA	NA	NA	NA	NA	NA	NA	NA	NA	NA	NA	NA	NA	NA	NA	NA	NA	NA	NA	NA	NA	NA	NA	NA	NA	NA	NA	NA	NA	NA	NA	NA	NA	NA	NA
rs7974833	12	57791833	T	C			-0.0032	0.0004	0.76	4e-15	-0.451522	0.0450716	1.28209e-23			TRUE																																TRUE
rs17413465	1	55718708	A	C	TRUE		0.0025	0.0004	0.18	1.4e-08	0.100826	0.0490321	0.0397524	NA	NA	NA	NA	NA	NA	NA	NA	NA	NA	NA	NA	NA	NA	NA	NA	NA	NA	NA	NA	NA	NA	NA	NA	NA	NA	NA	NA	NA	NA	NA	NA	NA	NA	NA	NA
rs6971211	7	155664686	T	C			-0.0029	0.0004	0.41	3.1e-15	-0.329788	0.0417585	2.85453e-15
rs2472297	15	75027880	T	C			0.0039	0.0004	0.26	8.2e-20	0.313121	0.0433212	4.91642e-13												TRUE																				TRUE		TRUE
rs1268176	6	109018046	A	G			0.0027	0.0004	0.34	7.1e-14	0.173083	0.0411855	2.64024e-05
rs3925584	11	30760335	T	C			-0.0055	0.0003	0.55	3e-56	-0.595953	0.0384421	3.4856e-54
rs1028455	14	88829975	A	T	TRUE		0.0021	0.0004	0.33	1.9e-08	0.109758	0.0409313	0.00732942	NA	NA	NA	NA	NA	NA	NA	NA	NA	NA	NA	NA	NA	NA	NA	NA	NA	NA	NA	NA	NA	NA	NA	NA	NA	NA	NA	NA	NA	NA	NA	NA	NA	NA	NA	NA
rs688540	1	48002447	A	G			-0.0031	0.0006	0.87	2.3e-08	-0.305198	0.0557307	4.3465e-08				TRUE
rs6484504	11	31424823	T	C			-0.0032	0.0004	0.28	1.2e-16	-0.248428	0.0429989	7.58736e-09		TRUE	TRUE	TRUE
rs363092	4	3196029	A	C	TRUE		-0.0022	0.0004	0.42	5.6e-10	0.0308772	0.0389344	0.427746	NA	NA	NA	NA	NA	NA	NA	NA	NA	NA	NA	NA	NA	NA	NA	NA	NA	NA	NA	NA	NA	NA	NA	NA	NA	NA	NA	NA	NA	NA	NA	NA	NA	NA	NA	NA
rs1377164	18	59328934	T	C	TRUE		0.0034	0.0004	0.21	9.8e-16	-0.0457689	0.0469373	0.329507	NA	NA	NA	NA	NA	NA	NA	NA	NA	NA	NA	NA	NA	NA	NA	NA	NA	NA	NA	NA	NA	NA	NA	NA	NA	NA	NA	NA	NA	NA	NA	NA	NA	NA	NA	NA
rs2490391	1	243469669	A	C			-0.0025	0.0003	0.46	5.5e-13	-0.250157	0.0386341	9.49273e-11
rs3845534	1	163738950	A	G			-0.0019	0.0003	0.49	3.9e-08	-0.24798	0.0384737	1.15433e-10
rs9907229	17	58917399	T	C			-0.0049	0.0005	0.85	6.8e-24	-0.646011	0.0544764	1.9737e-32			TRUE
rs736820	20	43034016	A	G			-0.0021	0.0004	0.37	5.3e-09	-0.15404	0.0396799	0.000103596				TRUE											TRUE
rs13230509	7	1286192	C	G			-0.0055	0.0004	0.69	4e-37	-0.642261	0.0428371	8.47577e-51			TRUE	TRUE
rs6722113	2	28417504	A	G	TRUE		-0.0022	0.0004	0.34	1.3e-08	-0.15037	0.0413049	0.000272169	NA	NA	NA	NA	NA	NA	NA	NA	NA	NA	NA	NA	NA	NA	NA	NA	NA	NA	NA	NA	NA	NA	NA	NA	NA	NA	NA	NA	NA	NA	NA	NA	NA	NA	NA	NA
rs1635404	16	3747042	T	G	TRUE		-0.0024	0.0004	0.7	2.5e-10	-0.148134	0.0415895	0.000368363	NA	NA	NA	NA	NA	NA	NA	NA	NA	NA	NA	NA	NA	NA	NA	NA	NA	NA	NA	NA	NA	NA	NA	NA	NA	NA	NA	NA	NA	NA	NA	NA	NA	NA	NA	NA
rs325442	7	127457228	A	G			0.0021	0.0003	0.4	3e-09	0.272361	0.0390014	2.88735e-12
rs17462630	2	219286541	C	G			0.0024	0.0004	0.34	4.3e-09	0.395081	0.0405638	2.05546e-22		TRUE	TRUE	TRUE					TRUE		TRUE	TRUE																	TRUE		TRUE
rs112880707	22	40884662	T	C	TRUE		0.0056	0.0006	0.11	6.7e-23	0.0416855	0.0663945	0.530105	NA	NA	NA	NA	NA	NA	NA	NA	NA	NA	NA	NA	NA	NA	NA	NA	NA	NA	NA	NA	NA	NA	NA	NA	NA	NA	NA	NA	NA	NA	NA	NA	NA	NA	NA	NA
rs2337143	18	46482070	A	G			-0.0021	0.0004	0.34	5.6e-09	-0.172573	0.0407958	2.33594e-05				TRUE																																TRUE
rs11564722	11	2178330	T	C			0.0038	0.0004	0.24	1.4e-18	0.458115	0.0456464	1.06543e-23
rs1913641	8	76483239	T	G	TRUE		-0.002	0.0003	0.48	4.8e-09	-0.0774458	0.0383586	0.0434885	NA	NA	NA	NA	NA	NA	NA	NA	NA	NA	NA	NA	NA	NA	NA	NA	NA	NA	NA	NA	NA	NA	NA	NA	NA	NA	NA	NA	NA	NA	NA	NA	NA	NA	NA	NA
rs7169629	15	85191274	C	G	TRUE		0.0019	0.0003	0.52	2.4e-08	0.0833721	0.0384437	0.0301075	NA	NA	NA	NA	NA	NA	NA	NA	NA	NA	NA	NA	NA	NA	NA	NA	NA	NA	NA	NA	NA	NA	NA	NA	NA	NA	NA	NA	NA	NA	NA	NA	NA	NA	NA	NA
rs9838792	3	38546726	A	G	TRUE		0.0031	0.0004	0.39	4.8e-19	0.00610026	0.0393842	0.876907	NA	NA	NA	NA	NA	NA	NA	NA	NA	NA	NA	NA	NA	NA	NA	NA	NA	NA	NA	NA	NA	NA	NA	NA	NA	NA	NA	NA	NA	NA	NA	NA	NA	NA	NA	NA
rs62257807	3	50929873	T	C			-0.0046	0.0008	0.06	2.9e-08	-0.400164	0.0772531	2.22122e-07																									TRUE	TRUE	TRUE		TRUE	TRUE	TRUE
rs2634675	12	48740855	A	G	TRUE		0.0028	0.0004	0.46	5.3e-13	0.0293464	0.0385948	0.447032	NA	NA	NA	NA	NA	NA	NA	NA	NA	NA	NA	NA	NA	NA	NA	NA	NA	NA	NA	NA	NA	NA	NA	NA	NA	NA	NA	NA	NA	NA	NA	NA	NA	NA	NA	NA
rs10964603	9	20559727	T	C	TRUE		-0.0025	0.0004	0.78	7.8e-09	-0.159562	0.0469215	0.000672413	NA	NA	NA	NA	NA	NA	NA	NA	NA	NA	NA	NA	NA	NA	NA	NA	NA	NA	NA	NA	NA	NA	NA	NA	NA	NA	NA	NA	NA	NA	NA	NA	NA	NA	NA	NA
rs79760705	5	53298716	T	G			0.0056	0.0006	0.11	2.6e-24	0.464921	0.0606269	1.74425e-14
rs632887	12	3392351	A	G	TRUE		0.0033	0.0004	0.59	1.1e-20	0.00811982	0.0394793	0.837046	NA	NA	NA	NA	NA	NA	NA	NA	NA	NA	NA	NA	NA	NA	NA	NA	NA	NA	NA	NA	NA	NA	NA	NA	NA	NA	NA	NA	NA	NA	NA	NA	NA	NA	NA	NA
rs407102	1	109846278	T	C	TRUE		0.0031	0.0004	0.7	3.8e-16	0.0816317	0.0420318	0.0521209	NA	NA	NA	NA	NA	NA	NA	NA	NA	NA	NA	NA	NA	NA	NA	NA	NA	NA	NA	NA	NA	NA	NA	NA	NA	NA	NA	NA	NA	NA	NA	NA	NA	NA	NA	NA
rs9375694	6	130356608	A	G			0.0026	0.0004	0.7	4.6e-12	0.190731	0.0416933	4.77246e-06		TRUE	TRUE	TRUE
rs9807656	18	42346956	T	C	TRUE		-0.0034	0.0006	0.9	3.8e-09	0.00587603	0.0635562	0.926337	NA	NA	NA	NA	NA	NA	NA	NA	NA	NA	NA	NA	NA	NA	NA	NA	NA	NA	NA	NA	NA	NA	NA	NA	NA	NA	NA	NA	NA	NA	NA	NA	NA	NA	NA	NA
rs7127946	11	48250675	T	C	TRUE		0.0023	0.0004	0.72	1.8e-09	0.131985	0.0421431	0.00173733	NA	NA	NA	NA	NA	NA	NA	NA	NA	NA	NA	NA	NA	NA	NA	NA	NA	NA	NA	NA	NA	NA	NA	NA	NA	NA	NA	NA	NA	NA	NA	NA	NA	NA	NA	NA
rs1887252	1	82957871	C	G			-0.0029	0.0004	0.64	7.4e-16	-0.313668	0.0399753	4.28933e-15
rs62257555	3	51593113	A	G			0.0048	0.0009	0.94	2.6e-08	0.391624	0.0796524	8.80729e-07																									TRUE	TRUE	TRUE		TRUE	TRUE	TRUE
rs80576	22	36539804	A	G	TRUE		-0.0027	0.0005	0.16	1e-08	-0.18746	0.0513999	0.000265276	NA	NA	NA	NA	NA	NA	NA	NA	NA	NA	NA	NA	NA	NA	NA	NA	NA	NA	NA	NA	NA	NA	NA	NA	NA	NA	NA	NA	NA	NA	NA	NA	NA	NA	NA	NA
rs4886699	15	75692303	A	C			0.0031	0.0004	0.75	4e-15	0.309426	0.04417	2.4688e-12									TRUE		TRUE	TRUE
rs168505	2	54920968	T	C			-0.0027	0.0004	0.4	2.2e-14	-0.277966	0.0393113	1.54258e-12
rs499600	1	46039077	T	G			-0.0037	0.0005	0.15	8.9e-15	-0.443932	0.0524385	2.5554e-17		TRUE	TRUE	TRUE					TRUE	TRUE	TRUE	TRUE
rs12163971	5	132226669	A	C	TRUE		-0.0032	0.0005	0.16	4.3e-12	0.00983636	0.0515444	0.848657	NA	NA	NA	NA	NA	NA	NA	NA	NA	NA	NA	NA	NA	NA	NA	NA	NA	NA	NA	NA	NA	NA	NA	NA	NA	NA	NA	NA	NA	NA	NA	NA	NA	NA	NA	NA
rs2509851	11	118966780	A	C	TRUE		0.0021	0.0004	0.63	1.6e-09	0.117342	0.0397612	0.00316587	NA	NA	NA	NA	NA	NA	NA	NA	NA	NA	NA	NA	NA	NA	NA	NA	NA	NA	NA	NA	NA	NA	NA	NA	NA	NA	NA	NA	NA	NA	NA	NA	NA	NA	NA	NA
rs66473811	3	64000464	T	C	TRUE		0.0031	0.0005	0.84	2e-10	0.128376	0.0516803	0.0129908	NA	NA	NA	NA	NA	NA	NA	NA	NA	NA	NA	NA	NA	NA	NA	NA	NA	NA	NA	NA	NA	NA	NA	NA	NA	NA	NA	NA	NA	NA	NA	NA	NA	NA	NA	NA
rs6667182	1	15914545	T	C			-0.0043	0.0004	0.32	2.2e-23	-0.287537	0.0413535	3.57881e-12
rs76215063	5	68265211	T	C	TRUE		-0.0041	0.0007	0.92	2.6e-09	-0.117079	0.0786136	0.136409	NA	NA	NA	NA	NA	NA	NA	NA	NA	NA	NA	NA	NA	NA	NA	NA	NA	NA	NA	NA	NA	NA	NA	NA	NA	NA	NA	NA	NA	NA	NA	NA	NA	NA	NA	NA
rs6779368	3	185298868	A	G	TRUE		0.0033	0.0004	0.66	8.8e-16	0.00247941	0.0403831	0.951043	NA	NA	NA	NA	NA	NA	NA	NA	NA	NA	NA	NA	NA	NA	NA	NA	NA	NA	NA	NA	NA	NA	NA	NA	NA	NA	NA	NA	NA	NA	NA	NA	NA	NA	NA	NA
rs8096658	18	77156537	C	G			0.0046	0.0004	0.51	1.8e-29	0.418954	0.0388127	3.70405e-27
rs11951093	5	39421736	A	G			-0.0056	0.0004	0.42	2e-54	-0.349317	0.0392473	5.59159e-19
rs6948759	7	33095688	T	C	TRUE		-0.0026	0.0004	0.21	1e-09	-0.177135	0.0483452	0.000248386	NA	NA	NA	NA	NA	NA	NA	NA	NA	NA	NA	NA	NA	NA	NA	NA	NA	NA	NA	NA	NA	NA	NA	NA	NA	NA	NA	NA	NA	NA	NA	NA	NA	NA	NA	NA
rs7543734	1	94050911	C	G			0.0031	0.0005	0.2	9.6e-11	0.201299	0.0475624	2.31366e-05
rs10430743	10	126456997	T	G			0.0025	0.0003	0.43	2.9e-13	0.461273	0.0387589	1.18671e-32
rs72841902	2	73372212	A	T	TRUE		0.0022	0.0004	0.29	3.6e-09	0.0161373	0.0429934	0.707405	NA	NA	NA	NA	NA	NA	NA	NA	NA	NA	NA	NA	NA	NA	NA	NA	NA	NA	NA	NA	NA	NA	NA	NA	NA	NA	NA	NA	NA	NA	NA	NA	NA	NA	NA	NA
rs10122824	9	139109861	T	G	TRUE		-0.0024	0.0004	0.34	2.8e-10	0.243785	0.0407541	2.20828e-09	NA	NA	NA	NA	NA	NA	NA	NA	NA	NA	NA	NA	NA	NA	NA	NA	NA	NA	NA	NA	NA	NA	NA	NA	NA	NA	NA	NA	NA	NA	NA	NA	NA	NA	NA	NA
rs7084764	10	69960430	A	G	TRUE		0.0026	0.0003	0.5	2.9e-14	0.140781	0.0384011	0.000246357	NA	NA	NA	NA	NA	NA	NA	NA	NA	NA	NA	NA	NA	NA	NA	NA	NA	NA	NA	NA	NA	NA	NA	NA	NA	NA	NA	NA	NA	NA	NA	NA	NA	NA	NA	NA
rs7651407	3	48443816	T	C			0.0027	0.0004	0.45	1.6e-11	0.2358	0.0384654	8.7878e-10																									TRUE	TRUE			TRUE	TRUE	TRUE
rs3757387	7	128576086	T	C			0.0029	0.0004	0.55	2.5e-16	0.635243	0.0385539	5.7112e-61																																				TRUE
rs75267082	2	188129669	A	T	TRUE		0.0034	0.0006	0.89	1.1e-09	0.143964	0.0607605	0.0178194	NA	NA	NA	NA	NA	NA	NA	NA	NA	NA	NA	NA	NA	NA	NA	NA	NA	NA	NA	NA	NA	NA	NA	NA	NA	NA	NA	NA	NA	NA	NA	NA	NA	NA	NA	NA
rs2261092	20	62353933	A	G	TRUE		-0.0045	0.0007	0.07	1.4e-09	-0.243495	0.0701705	0.000520446	NA	NA	NA	NA	NA	NA	NA	NA	NA	NA	NA	NA	NA	NA	NA	NA	NA	NA	NA	NA	NA	NA	NA	NA	NA	NA	NA	NA	NA	NA	NA	NA	NA	NA	NA	NA
rs12361687	11	9890052	A	G			0.0021	0.0004	0.36	5e-09	0.150259	0.0395262	0.000143853												TRUE
rs187355703	2	176993583	C	G			0.0101	0.0011	0.97	9.5e-19	1.26149	0.122407	6.70029e-25
rs6546869	2	73895765	A	G			0.0061	0.0004	0.22	1.7e-48	0.454765	0.0461621	6.80465e-23
rs4656220	1	170649277	T	C	TRUE		0.0021	0.0004	0.37	1.6e-09	-0.00350708	0.0397872	0.929761	NA	NA	NA	NA	NA	NA	NA	NA	NA	NA	NA	NA	NA	NA	NA	NA	NA	NA	NA	NA	NA	NA	NA	NA	NA	NA	NA	NA	NA	NA	NA	NA	NA	NA	NA	NA
rs2365286	7	156258179	A	G			-0.0033	0.0004	0.74	2.1e-17	-0.360307	0.0440273	2.76183e-16
rs3791221	2	226933	A	G			0.0021	0.0004	0.65	3e-09	0.410903	0.0401684	1.47555e-24
rs303937	13	72372524	A	T			0.0027	0.0004	0.41	2.9e-14	0.437994	0.0393038	7.77157e-29									TRUE	TRUE
rs10851885	15	76304503	A	G			0.005	0.0004	0.76	3.3e-34	0.671985	0.0443437	7.42745e-52		TRUE	TRUE	TRUE
rs28817415	4	77401452	T	C			-0.0074	0.0003	0.44	9.7e-104	-1.11841	0.0384035	3.25188e-186
rs9375818	6	131882078	A	G	TRUE		-0.0026	0.0004	0.23	3.2e-10	-0.0932063	0.0463723	0.0444364	NA	NA	NA	NA	NA	NA	NA	NA	NA	NA	NA	NA	NA	NA	NA	NA	NA	NA	NA	NA	NA	NA	NA	NA	NA	NA	NA	NA	NA	NA	NA	NA	NA	NA	NA	NA
rs6501468	17	66427696	T	C	TRUE		0.0024	0.0004	0.23	1.4e-08	-0.025674	0.0458219	0.575275	NA	NA	NA	NA	NA	NA	NA	NA	NA	NA	NA	NA	NA	NA	NA	NA	NA	NA	NA	NA	NA	NA	NA	NA	NA	NA	NA	NA	NA	NA	NA	NA	NA	NA	NA	NA
rs3812036	5	176813404	T	C			-0.0069	0.0004	0.26	3.2e-64	-0.782275	0.0449879	1.08182e-67
rs2235826	20	56143169	A	T	TRUE		-0.0033	0.0005	0.81	3.9e-13	-0.178479	0.0497044	0.000329694	NA	NA	NA	NA	NA	NA	NA	NA	NA	NA	NA	NA	NA	NA	NA	NA	NA	NA	NA	NA	NA	NA	NA	NA	NA	NA	NA	NA	NA	NA	NA	NA	NA	NA	NA	NA
rs2071047	14	54418411	A	G	TRUE		0.002	0.0003	0.41	1.1e-08	0.142805	0.0390968	0.000259653	NA	NA	NA	NA	NA	NA	NA	NA	NA	NA	NA	NA	NA	NA	NA	NA	NA	NA	NA	NA	NA	NA	NA	NA	NA	NA	NA	NA	NA	NA	NA	NA	NA	NA	NA	NA
rs7966357	12	51209838	C	G			0.0024	0.0004	0.66	6e-11	0.165318	0.0399991	3.58065e-05	TRUE				TRUE			TRUE	TRUE	TRUE					TRUE
rs6127099	20	52731402	A	T			-0.0051	0.0004	0.72	1.2e-36	-0.560531	0.0437166	1.2626e-37
rs10865189	2	43433257	C	G			0.0025	0.0004	0.47	1e-12	0.236558	0.0385594	8.53067e-10		TRUE	TRUE	TRUE
rs9868185	3	121657593	A	G			0.0027	0.0003	0.54	1.5e-14	0.318108	0.0384243	1.24864e-16
rs816828	10	79291868	T	C	TRUE		-0.002	0.0004	0.51	2.4e-08	0.0120771	0.0383795	0.753008	NA	NA	NA	NA	NA	NA	NA	NA	NA	NA	NA	NA	NA	NA	NA	NA	NA	NA	NA	NA	NA	NA	NA	NA	NA	NA	NA	NA	NA	NA	NA	NA	NA	NA	NA	NA
rs988911	2	61607510	A	G	TRUE		-0.0029	0.0005	0.13	1.4e-08	0.0365539	0.0564574	0.517335	NA	NA	NA	NA	NA	NA	NA	NA	NA	NA	NA	NA	NA	NA	NA	NA	NA	NA	NA	NA	NA	NA	NA	NA	NA	NA	NA	NA	NA	NA	NA	NA	NA	NA	NA	NA
rs11919484	3	186432839	T	G			-0.0023	0.0004	0.31	4e-10	-0.349991	0.0415781	3.85554e-17
rs11260709	1	16557691	T	C	TRUE		0.0024	0.0004	0.68	1.9e-10	0.131641	0.0405929	0.00118311	NA	NA	NA	NA	NA	NA	NA	NA	NA	NA	NA	NA	NA	NA	NA	NA	NA	NA	NA	NA	NA	NA	NA	NA	NA	NA	NA	NA	NA	NA	NA	NA	NA	NA	NA	NA
rs4794814	17	37696852	A	G	TRUE		-0.0059	0.0004	0.75	5e-49	-0.117386	0.0442443	0.0079754	NA	NA	NA	NA	NA	NA	NA	NA	NA	NA	NA	NA	NA	NA	NA	NA	NA	NA	NA	NA	NA	NA	NA	NA	NA	NA	NA	NA	NA	NA	NA	NA	NA	NA	NA	NA
rs11063193	12	4591100	T	C			0.0029	0.0005	0.88	4.9e-08	0.24103	0.0584679	3.74975e-05																																				TRUE
rs1242484	17	17351643	T	C	TRUE		-0.0025	0.0004	0.69	8.8e-11	-0.00746812	0.0417315	0.857972	NA	NA	NA	NA	NA	NA	NA	NA	NA	NA	NA	NA	NA	NA	NA	NA	NA	NA	NA	NA	NA	NA	NA	NA	NA	NA	NA	NA	NA	NA	NA	NA	NA	NA	NA	NA
rs41284816	13	50655989	T	G			-0.0079	0.0012	0.03	1.6e-10	-0.642748	0.142172	6.15923e-06
rs12520984	5	52787358	C	G	TRUE		0.0022	0.0004	0.33	2.4e-09	0.139203	0.0413797	0.000768167	NA	NA	NA	NA	NA	NA	NA	NA	NA	NA	NA	NA	NA	NA	NA	NA	NA	NA	NA	NA	NA	NA	NA	NA	NA	NA	NA	NA	NA	NA	NA	NA	NA	NA	NA	NA
rs71606723	4	115498457	A	T	TRUE		0.0029	0.0004	0.76	9.3e-13	0.0870757	0.0463293	0.0601778	NA	NA	NA	NA	NA	NA	NA	NA	NA	NA	NA	NA	NA	NA	NA	NA	NA	NA	NA	NA	NA	NA	NA	NA	NA	NA	NA	NA	NA	NA	NA	NA	NA	NA	NA	NA
rs80282103	10	899071	A	T			0.0081	0.0006	0.92	2.6e-37	0.838446	0.069594	2.02862e-33
rs284859	10	104573017	T	G	TRUE		0.0027	0.0004	0.19	1.5e-09	0.176489	0.0504471	0.000467944	NA	NA	NA	NA	NA	NA	NA	NA	NA	NA	NA	NA	NA	NA	NA	NA	NA	NA	NA	NA	NA	NA	NA	NA	NA	NA	NA	NA	NA	NA	NA	NA	NA	NA	NA	NA
rs7185391	16	68323115	T	G	TRUE		-0.0026	0.0004	0.29	1.2e-11	-0.0236218	0.0430663	0.583349	NA	NA	NA	NA	NA	NA	NA	NA	NA	NA	NA	NA	NA	NA	NA	NA	NA	NA	NA	NA	NA	NA	NA	NA	NA	NA	NA	NA	NA	NA	NA	NA	NA	NA	NA	NA
rs700753	7	46753684	C	G			0.0033	0.0004	0.34	7.5e-20	0.453961	0.0402828	1.88332e-29
rs956006	15	62808539	T	C	TRUE		0.0022	0.0004	0.34	5.7e-09	0.112757	0.0408383	0.00576159	NA	NA	NA	NA	NA	NA	NA	NA	NA	NA	NA	NA	NA	NA	NA	NA	NA	NA	NA	NA	NA	NA	NA	NA	NA	NA	NA	NA	NA	NA	NA	NA	NA	NA	NA	NA
rs12913015	15	39305443	T	C			0.0028	0.0004	0.44	4.6e-15	0.295427	0.0388402	2.83011e-14									TRUE	TRUE
rs12989250	2	148776438	A	G			-0.0026	0.0004	0.31	1.2e-11	-0.298907	0.0418343	9.018e-13														TRUE						TRUE
rs11694902	2	121988884	A	G			0.0041	0.0005	0.14	2.1e-16	0.451911	0.0553333	3.1709e-16		TRUE	TRUE	TRUE
rs7838146	8	22492143	T	C			-0.0021	0.0004	0.36	1.2e-08	-0.27325	0.0400791	9.2628e-12
rs7514450	1	220991171	T	C			0.0022	0.0003	0.43	1.5e-10	0.149885	0.0388959	0.000116466
rs1783827	11	57409538	A	G	TRUE		-0.0021	0.0004	0.57	5.9e-09	-0.106222	0.0387296	0.0060948	NA	NA	NA	NA	NA	NA	NA	NA	NA	NA	NA	NA	NA	NA	NA	NA	NA	NA	NA	NA	NA	NA	NA	NA	NA	NA	NA	NA	NA	NA	NA	NA	NA	NA	NA	NA
rs140179699	2	120936492	A	G			0.0073	0.0011	0.95	1.2e-11	1.10285	0.100387	4.51791e-28		TRUE		TRUE
rs1570521	20	62911019	T	G			0.002	0.0004	0.41	8.5e-09	0.163714	0.0388635	2.52567e-05
rs4441471	2	16715408	A	G	TRUE		0.0022	0.0004	0.72	1.1e-08	0.126843	0.042409	0.00278141	NA	NA	NA	NA	NA	NA	NA	NA	NA	NA	NA	NA	NA	NA	NA	NA	NA	NA	NA	NA	NA	NA	NA	NA	NA	NA	NA	NA	NA	NA	NA	NA	NA	NA	NA	NA
rs6555317	5	498235	A	G			0.0024	0.0004	0.69	6.4e-09	0.247787	0.0412712	1.92867e-09
rs7095954	10	82209232	A	T			-0.0019	0.0003	0.47	2.8e-08	-0.2164	0.0383765	1.71322e-08
rs35662455	17	56755223	C	G	TRUE		0.003	0.0005	0.88	2.9e-08	-0.0203056	0.0603129	0.736365	NA	NA	NA	NA	NA	NA	NA	NA	NA	NA	NA	NA	NA	NA	NA	NA	NA	NA	NA	NA	NA	NA	NA	NA	NA	NA	NA	NA	NA	NA	NA	NA	NA	NA	NA	NA
rs6088734	20	33745046	A	T	TRUE		0.0029	0.0003	0.43	6.6e-17	0.0024724	0.0387008	0.949062	NA	NA	NA	NA	NA	NA	NA	NA	NA	NA	NA	NA	NA	NA	NA	NA	NA	NA	NA	NA	NA	NA	NA	NA	NA	NA	NA	NA	NA	NA	NA	NA	NA	NA	NA	NA
rs11211257	1	46581933	A	G			0.0039	0.0006	0.9	2.1e-11	0.448247	0.061641	3.5524e-13		TRUE	TRUE	TRUE					TRUE	TRUE	TRUE	TRUE
rs6135224	20	14677650	A	G	TRUE		-0.002	0.0004	0.69	4e-08	-0.0804197	0.0415498	0.0529299	NA	NA	NA	NA	NA	NA	NA	NA	NA	NA	NA	NA	NA	NA	NA	NA	NA	NA	NA	NA	NA	NA	NA	NA	NA	NA	NA	NA	NA	NA	NA	NA	NA	NA	NA	NA
rs1050816	2	220358198	T	C	TRUE		0.0029	0.0004	0.33	1.7e-15	0.0830078	0.0408835	0.0423216	NA	NA	NA	NA	NA	NA	NA	NA	NA	NA	NA	NA	NA	NA	NA	NA	NA	NA	NA	NA	NA	NA	NA	NA	NA	NA	NA	NA	NA	NA	NA	NA	NA	NA	NA	NA
rs11071738	15	63580155	T	C			-0.0025	0.0003	0.53	5.5e-13	-0.334973	0.0385604	3.73935e-18											TRUE
rs11794652	9	133496402	A	G	TRUE		-0.0028	0.0005	0.16	9.3e-09	-0.16399	0.0520774	0.00163867	NA	NA	NA	NA	NA	NA	NA	NA	NA	NA	NA	NA	NA	NA	NA	NA	NA	NA	NA	NA	NA	NA	NA	NA	NA	NA	NA	NA	NA	NA	NA	NA	NA	NA	NA	NA
rs9894634	17	1967501	T	C			-0.0021	0.0003	0.6	1.7e-09	-0.164083	0.039171	2.80399e-05									TRUE	TRUE																		TRUE							TRUE
rs2244237	21	37818141	T	G			0.0027	0.0004	0.22	8.4e-11	0.301586	0.04571	4.1793e-11																																				TRUE
rs62432759	6	154858365	A	G			-0.0025	0.0004	0.78	7.6e-09	-0.175819	0.047144	0.00019197
rs7535253	1	214744893	T	C			0.0023	0.0004	0.21	4.9e-08	0.191375	0.0471001	4.84255e-05			TRUE	TRUE
rs1119066	1	186658212	A	C			0.0027	0.0005	0.15	2e-08	0.229948	0.0533008	1.60267e-05
rs4567937	2	18676265	A	G			-0.0032	0.0004	0.32	6.4e-18	-0.42472	0.0412028	6.53918e-25
rs111827672	19	37649866	A	T			0.0031	0.0004	0.32	1e-16	0.258622	0.0404584	1.63639e-10
rs1153855	15	45660758	C	G	TRUE		0.0086	0.0004	0.62	1.2e-132	0.00565639	0.0397424	0.886822	NA	NA	NA	NA	NA	NA	NA	NA	NA	NA	NA	NA	NA	NA	NA	NA	NA	NA	NA	NA	NA	NA	NA	NA	NA	NA	NA	NA	NA	NA	NA	NA	NA	NA	NA	NA
rs7203398	16	53189672	A	C			0.0027	0.0004	0.73	2.9e-12	0.381219	0.0428554	5.84589e-19											TRUE									TRUE
rs78444298	1	184672098	A	G			-0.0107	0.0014	0.02	2.5e-14	-0.735235	0.139361	1.323e-07																																				TRUE
rs11071939	15	67463391	T	C	TRUE		-0.0038	0.0007	0.92	4.5e-09	-0.0397676	0.0754016	0.597909	NA	NA	NA	NA	NA	NA	NA	NA	NA	NA	NA	NA	NA	NA	NA	NA	NA	NA	NA	NA	NA	NA	NA	NA	NA	NA	NA	NA	NA	NA	NA	NA	NA	NA	NA	NA
rs3850625	1	201016296	A	G	TRUE		0.0048	0.0006	0.12	3.6e-18	0.163181	0.059274	0.0059057	NA	NA	NA	NA	NA	NA	NA	NA	NA	NA	NA	NA	NA	NA	NA	NA	NA	NA	NA	NA	NA	NA	NA	NA	NA	NA	NA	NA	NA	NA	NA	NA	NA	NA	NA	NA
rs7565830	2	159810691	A	G			-0.0022	0.0004	0.72	8.8e-09	-0.21043	0.0431539	1.08166e-06									TRUE	TRUE
rs13029395	2	227344207	T	C			0.0034	0.0006	0.18	1.5e-09	0.198687	0.0505714	8.53732e-05									TRUE	TRUE		TRUE	TRUE	TRUE					TRUE		TRUE							TRUE
rs78936994	8	120894208	T	G			0.0024	0.0004	0.22	1e-08	0.179255	0.0469963	0.000136627
rs55938024	5	67742038	A	G			-0.0065	0.0006	0.12	1.4e-26	-0.581714	0.0617228	4.34329e-21
rs4566	8	86361082	T	G	TRUE		0.002	0.0004	0.61	1e-08	0.0668953	0.0390585	0.0867697	NA	NA	NA	NA	NA	NA	NA	NA	NA	NA	NA	NA	NA	NA	NA	NA	NA	NA	NA	NA	NA	NA	NA	NA	NA	NA	NA	NA	NA	NA	NA	NA	NA	NA	NA	NA
rs7326821	13	96068204	A	G			0.0026	0.0005	0.83	3.8e-08	0.436124	0.0504674	5.56272e-18
rs10086569	8	87247209	T	C			0.0028	0.0004	0.24	5.7e-12	0.184457	0.0456701	5.37148e-05
rs495237	5	39950266	T	G			0.0029	0.0004	0.25	5.5e-13	0.16643	0.0438094	0.000145336
rs506000	15	76817788	T	C			-0.0038	0.0006	0.91	4.2e-10	-0.458006	0.0695764	4.62426e-11
rs35472707	2	169995581	T	C			-0.0075	0.0008	0.05	9.5e-20	-0.461296	0.0899877	2.95796e-07
rs11261022	1	18807953	A	C	TRUE		-0.0027	0.0004	0.36	3.7e-14	-0.127662	0.0400386	0.00143043	NA	NA	NA	NA	NA	NA	NA	NA	NA	NA	NA	NA	NA	NA	NA	NA	NA	NA	NA	NA	NA	NA	NA	NA	NA	NA	NA	NA	NA	NA	NA	NA	NA	NA	NA	NA
rs1595810	2	12115479	A	G			-0.0024	0.0004	0.2	4.4e-08	-0.255323	0.0483764	1.30791e-07
rs1858800	16	73024276	T	C			0.0022	0.0004	0.35	3.7e-09	0.156238	0.0405762	0.000117912
rs34468415	2	178125142	A	G	TRUE		-0.0028	0.0004	0.64	2.8e-15	-0.108959	0.0396698	0.00602095	NA	NA	NA	NA	NA	NA	NA	NA	NA	NA	NA	NA	NA	NA	NA	NA	NA	NA	NA	NA	NA	NA	NA	NA	NA	NA	NA	NA	NA	NA	NA	NA	NA	NA	NA	NA
rs3822939	6	133849789	A	G	TRUE		-0.0028	0.0003	0.46	3.1e-16	0.0455408	0.0384608	0.236381	NA	NA	NA	NA	NA	NA	NA	NA	NA	NA	NA	NA	NA	NA	NA	NA	NA	NA	NA	NA	NA	NA	NA	NA	NA	NA	NA	NA	NA	NA	NA	NA	NA	NA	NA	NA
rs6458868	6	52630153	T	C			-0.0021	0.0004	0.65	3.5e-09	-0.278117	0.0401091	4.09818e-12			TRUE	TRUE	TRUE	TRUE		TRUE	TRUE	TRUE									TRUE
rs12736457	1	113258293	C	G	TRUE		0.0056	0.0005	0.87	8.8e-27	0.0636374	0.0573916	0.267505	NA	NA	NA	NA	NA	NA	NA	NA	NA	NA	NA	NA	NA	NA	NA	NA	NA	NA	NA	NA	NA	NA	NA	NA	NA	NA	NA	NA	NA	NA	NA	NA	NA	NA	NA	NA
rs3793805	10	51049027	A	G	TRUE		-0.002	0.0004	0.57	1e-08	-0.122964	0.0387346	0.00150103	NA	NA	NA	NA	NA	NA	NA	NA	NA	NA	NA	NA	NA	NA	NA	NA	NA	NA	NA	NA	NA	NA	NA	NA	NA	NA	NA	NA	NA	NA	NA	NA	NA	NA	NA	NA
rs35629566	14	93072317	C	G	TRUE		0.003	0.0005	0.83	5.7e-10	-0.139721	0.0503202	0.00549263	NA	NA	NA	NA	NA	NA	NA	NA	NA	NA	NA	NA	NA	NA	NA	NA	NA	NA	NA	NA	NA	NA	NA	NA	NA	NA	NA	NA	NA	NA	NA	NA	NA	NA	NA	NA
rs2074204	22	30403996	T	C	TRUE		-0.0025	0.0004	0.26	2.2e-10	-0.0558604	0.0439388	0.203615	NA	NA	NA	NA	NA	NA	NA	NA	NA	NA	NA	NA	NA	NA	NA	NA	NA	NA	NA	NA	NA	NA	NA	NA	NA	NA	NA	NA	NA	NA	NA	NA	NA	NA	NA	NA
rs4886425	15	74124543	A	G	TRUE		-0.0027	0.0005	0.17	4.3e-09	-0.0985262	0.0509188	0.0529951	NA	NA	NA	NA	NA	NA	NA	NA	NA	NA	NA	NA	NA	NA	NA	NA	NA	NA	NA	NA	NA	NA	NA	NA	NA	NA	NA	NA	NA	NA	NA	NA	NA	NA	NA	NA
rs509345	1	150276022	A	G			0.0024	0.0003	0.52	1.3e-12	0.284763	0.0383368	1.10575e-13										TRUE
rs417237	1	228532195	T	G	TRUE		0.002	0.0004	0.61	1.1e-08	0.0187468	0.039544	0.635448	NA	NA	NA	NA	NA	NA	NA	NA	NA	NA	NA	NA	NA	NA	NA	NA	NA	NA	NA	NA	NA	NA	NA	NA	NA	NA	NA	NA	NA	NA	NA	NA	NA	NA	NA	NA
rs11062167	12	364739	A	G	TRUE		-0.0042	0.0003	0.53	7.1e-34	-0.0992052	0.0385768	0.0101226	NA	NA	NA	NA	NA	NA	NA	NA	NA	NA	NA	NA	NA	NA	NA	NA	NA	NA	NA	NA	NA	NA	NA	NA	NA	NA	NA	NA	NA	NA	NA	NA	NA	NA	NA	NA
rs13157326	5	34504277	A	G			-0.0027	0.0004	0.48	2.9e-12	-0.219704	0.0388925	1.615e-08		TRUE	TRUE	TRUE
rs6088528	20	33156742	A	G	TRUE		-0.0033	0.0003	0.5	9.6e-22	-0.0913661	0.0384801	0.0175794	NA	NA	NA	NA	NA	NA	NA	NA	NA	NA	NA	NA	NA	NA	NA	NA	NA	NA	NA	NA	NA	NA	NA	NA	NA	NA	NA	NA	NA	NA	NA	NA	NA	NA	NA	NA
rs544169	9	33956791	A	G	TRUE		0.0024	0.0004	0.74	1e-09	-0.0410924	0.0431791	0.341263	NA	NA	NA	NA	NA	NA	NA	NA	NA	NA	NA	NA	NA	NA	NA	NA	NA	NA	NA	NA	NA	NA	NA	NA	NA	NA	NA	NA	NA	NA	NA	NA	NA	NA	NA	NA
rs35072105	7	65609817	A	G	TRUE		-0.0021	0.0004	0.55	2e-09	-0.102112	0.0384023	0.00783738	NA	NA	NA	NA	NA	NA	NA	NA	NA	NA	NA	NA	NA	NA	NA	NA	NA	NA	NA	NA	NA	NA	NA	NA	NA	NA	NA	NA	NA	NA	NA	NA	NA	NA	NA	NA
rs1397764	3	141750810	A	G			0.0047	0.0004	0.28	7.8e-34	0.269651	0.0432483	4.52478e-10
rs396341	11	5571897	T	C	TRUE		0.003	0.0004	0.26	1.7e-14	0.1612	0.043853	0.000237028	NA	NA	NA	NA	NA	NA	NA	NA	NA	NA	NA	NA	NA	NA	NA	NA	NA	NA	NA	NA	NA	NA	NA	NA	NA	NA	NA	NA	NA	NA	NA	NA	NA	NA	NA	NA
rs9887775	1	23702531	A	G	TRUE		-0.0035	0.0004	0.81	5.2e-15	-0.158392	0.0499084	0.00150542	NA	NA	NA	NA	NA	NA	NA	NA	NA	NA	NA	NA	NA	NA	NA	NA	NA	NA	NA	NA	NA	NA	NA	NA	NA	NA	NA	NA	NA	NA	NA	NA	NA	NA	NA	NA
rs11237450	11	78023356	A	C	TRUE		0.003	0.0005	0.17	2.1e-09	-0.137373	0.0524198	0.00877718	NA	NA	NA	NA	NA	NA	NA	NA	NA	NA	NA	NA	NA	NA	NA	NA	NA	NA	NA	NA	NA	NA	NA	NA	NA	NA	NA	NA	NA	NA	NA	NA	NA	NA	NA	NA
rs10994860	10	52645424	T	C			0.0039	0.0004	0.19	2.7e-18	0.395859	0.0504206	4.13574e-15
rs72995641	2	103166325	A	G			-0.0026	0.0004	0.2	1.4e-09	-0.208068	0.0476467	1.26072e-05																					TRU+V33E
rs2156664	11	121645005	T	C	TRUE		-0.0021	0.0004	0.27	3.8e-08	-0.149337	0.0433505	0.000571411	NA	NA	NA	NA	NA	NA	NA	NA	NA	NA	NA	NA	NA	NA	NA	NA	NA	NA	NA	NA	NA	NA	NA	NA	NA	NA	NA	NA	NA	NA	NA	NA	NA	NA	NA	NA
rs267738	1	150940625	T	G			-0.005	0.0004	0.79	1.3e-32	-0.523206	0.0462633	1.19526e-29
rs3797537	5	78322650	A	G	TRUE		0.0021	0.0004	0.71	1.9e-08	0.139942	0.0425301	0.00100051	NA	NA	NA	NA	NA	NA	NA	NA	NA	NA	NA	NA	NA	NA	NA	NA	NA	NA	NA	NA	NA	NA	NA	NA	NA	NA	NA	NA	NA	NA	NA	NA	NA	NA	NA	NA
rs7667050	4	23813109	T	C	TRUE		0.002	0.0003	0.47	3e-09	0.108166	0.0384427	0.00489811	NA	NA	NA	NA	NA	NA	NA	NA	NA	NA	NA	NA	NA	NA	NA	NA	NA	NA	NA	NA	NA	NA	NA	NA	NA	NA	NA	NA	NA	NA	NA	NA	NA	NA	NA	NA
rs11166440	1	100808363	A	G			0.0021	0.0004	0.63	1.1e-08	0.269733	0.0398511	1.30324e-11																				TRUE
rs2442604	8	6388533	T	C	TRUE		-0.002	0.0003	0.55	9.2e-09	-0.055218	0.0385586	0.152129	NA	NA	NA	NA	NA	NA	NA	NA	NA	NA	NA	NA	NA	NA	NA	NA	NA	NA	NA	NA	NA	NA	NA	NA	NA	NA	NA	NA	NA	NA	NA	NA	NA	NA	NA	NA
rs72834794	17	38211383	A	C	TRUE		-0.0041	0.0006	0.91	2e-10	-0.180565	0.0703386	0.0102563	NA	NA	NA	NA	NA	NA	NA	NA	NA	NA	NA	NA	NA	NA	NA	NA	NA	NA	NA	NA	NA	NA	NA	NA	NA	NA	NA	NA	NA	NA	NA	NA	NA	NA	NA	NA
rs62491533	7	129564134	T	C			-0.0027	0.0005	0.83	2.1e-09	-0.200996	0.051113	8.41222e-05
rs61993680	14	100752644	A	C	TRUE		-0.0022	0.0004	0.65	1.5e-08	-0.122437	0.0402677	0.00236147	NA	NA	NA	NA	NA	NA	NA	NA	NA	NA	NA	NA	NA	NA	NA	NA	NA	NA	NA	NA	NA	NA	NA	NA	NA	NA	NA	NA	NA	NA	NA	NA	NA	NA	NA	NA
rs10851543	15	53962748	A	G			0.003	0.0003	0.56	1.3e-18	0.413173	0.0386607	1.18097e-26
rs2301343	2	40680149	T	G	TRUE		-0.0023	0.0004	0.74	9.1e-09	-0.104696	0.0448966	0.0197048	NA	NA	NA	NA	NA	NA	NA	NA	NA	NA	NA	NA	NA	NA	NA	NA	NA	NA	NA	NA	NA	NA	NA	NA	NA	NA	NA	NA	NA	NA	NA	NA	NA	NA	NA	NA
rs4836732	9	119266695	T	C			0.0025	0.0003	0.53	4.7e-13	0.215023	0.0386011	2.54396e-08
rs1719934	18	5585158	A	G	TRUE		0.0028	0.0003	0.54	3.7e-16	0.11419	0.0385531	0.00305776	NA	NA	NA	NA	NA	NA	NA	NA	NA	NA	NA	NA	NA	NA	NA	NA	NA	NA	NA	NA	NA	NA	NA	NA	NA	NA	NA	NA	NA	NA	NA	NA	NA	NA	NA	NA
rs2252281	17	19437187	T	C	TRUE		0.0041	0.0004	0.61	8.5e-30	0.095743	0.0394307	0.0151774	NA	NA	NA	NA	NA	NA	NA	NA	NA	NA	NA	NA	NA	NA	NA	NA	NA	NA	NA	NA	NA	NA	NA	NA	NA	NA	NA	NA	NA	NA	NA	NA	NA	NA	NA	NA
rs12024377	1	205537858	A	G			0.002	0.0004	0.37	4.2e-08	0.191688	0.0399346	1.58703e-06
rs113956264	16	1997004	T	C	TRUE		0.0081	0.0012	0.04	1.7e-11	0.00505459	0.111717	0.963912	NA	NA	NA	NA	NA	NA	NA	NA	NA	NA	NA	NA	NA	NA	NA	NA	NA	NA	NA	NA	NA	NA	NA	NA	NA	NA	NA	NA	NA	NA	NA	NA	NA	NA	NA	NA
rs117113238	12	12209203	A	G			0.0039	0.0006	0.09	1.1e-10	0.554578	0.068476	5.56659e-16
rs11191686	10	105187746	A	G	TRUE		0.002	0.0004	0.36	3.7e-08	0.0652117	0.0401072	0.103964	NA	NA	NA	NA	NA	NA	NA	NA	NA	NA	NA	NA	NA	NA	NA	NA	NA	NA	NA	NA	NA	NA	NA	NA	NA	NA	NA	NA	NA	NA	NA	NA	NA	NA	NA	NA
rs1509117	20	8303120	A	T	TRUE		0.0025	0.0004	0.3	3.3e-10	0.0668828	0.043066	0.120417	NA	NA	NA	NA	NA	NA	NA	NA	NA	NA	NA	NA	NA	NA	NA	NA	NA	NA	NA	NA	NA	NA	NA	NA	NA	NA	NA	NA	NA	NA	NA	NA	NA	NA	NA	NA
rs1883991	22	43112818	A	C	TRUE		-0.0032	0.0004	0.69	2.3e-17	-0.132058	0.0408521	0.00122691	NA	NA	NA	NA	NA	NA	NA	NA	NA	NA	NA	NA	NA	NA	NA	NA	NA	NA	NA	NA	NA	NA	NA	NA	NA	NA	NA	NA	NA	NA	NA	NA	NA	NA	NA	NA
rs3795503	1	180905694	T	C			0.0022	0.0004	0.33	1.5e-08	0.223118	0.0412686	6.43164e-08	TRUE								TRUE	TRUE				TRUE	TRUE														TRUE							TRUE
rs10272546	7	66111457	A	G	TRUE		-0.002	0.0003	0.54	7.9e-09	-0.0918669	0.0383596	0.016626	NA	NA	NA	NA	NA	NA	NA	NA	NA	NA	NA	NA	NA	NA	NA	NA	NA	NA	NA	NA	NA	NA	NA	NA	NA	NA	NA	NA	NA	NA	NA	NA	NA	NA	NA	NA
rs77915916	6	43287722	A	T	TRUE		0.0047	0.0006	0.92	3.5e-14	-0.109409	0.0692074	0.113904	NA	NA	NA	NA	NA	NA	NA	NA	NA	NA	NA	NA	NA	NA	NA	NA	NA	NA	NA	NA	NA	NA	NA	NA	NA	NA	NA	NA	NA	NA	NA	NA	NA	NA	NA	NA
rs1548945	2	217665788	T	C	TRUE		0.0037	0.0004	0.41	1.3e-24	0.0947383	0.0390461	0.0152533	NA	NA	NA	NA	NA	NA	NA	NA	NA	NA	NA	NA	NA	NA	NA	NA	NA	NA	NA	NA	NA	NA	NA	NA	NA	NA	NA	NA	NA	NA	NA	NA	NA	NA	NA	NA
rs10846157	12	15325031	A	C			-0.0036	0.0004	0.81	1.3e-16	-0.479653	0.047791	1.06212e-23
rs113445505	19	38157969	T	C			0.0038	0.0004	0.37	2e-26	0.342427	0.0393694	3.39892e-18
rs10432479	2	152365775	T	C	TRUE		-0.0021	0.0004	0.37	4.2e-09	-0.0928287	0.0397235	0.0194465	NA	NA	NA	NA	NA	NA	NA	NA	NA	NA	NA	NA	NA	NA	NA	NA	NA	NA	NA	NA	NA	NA	NA	NA	NA	NA	NA	NA	NA	NA	NA	NA	NA	NA	NA	NA
rs807624	2	15782471	T	G			0.0034	0.0004	0.34	1.5e-20	0.548901	0.039955	6.18388e-43
rs233438	11	2794392	A	G			0.0043	0.0004	0.81	2.8e-22	0.227253	0.0496868	4.79356e-06
rs13200335	6	41690823	A	C			0.0024	0.0003	0.42	1.5e-11	0.196124	0.0390505	5.10796e-07
rs62187541	20	1340244	A	G			-0.0037	0.0007	0.93	4.1e-08	-0.322876	0.0775353	3.12458e-05
rs62053077	16	71643669	T	G	TRUE		-0.0025	0.0004	0.37	3.9e-10	0.112244	0.0396663	0.00465934	NA	NA	NA	NA	NA	NA	NA	NA	NA	NA	NA	NA	NA	NA	NA	NA	NA	NA	NA	NA	NA	NA	NA	NA	NA	NA	NA	NA	NA	NA	NA	NA	NA	NA	NA	NA
rs4871905	8	23735047	C	G			-0.0043	0.0003	0.42	1.8e-35	-0.707819	0.0389311	7.90595e-74
rs6833292	4	10272429	T	C	TRUE		0.002	0.0003	0.44	1.1e-08	0.0934929	0.038802	0.0159754	NA	NA	NA	NA	NA	NA	NA	NA	NA	NA	NA	NA	NA	NA	NA	NA	NA	NA	NA	NA	NA	NA	NA	NA	NA	NA	NA	NA	NA	NA	NA	NA	NA	NA	NA	NA
rs8101667	19	33402419	T	C			0.005	0.0004	0.33	2.2e-43	0.508703	0.0405396	4.14093e-36
rs2039424	9	71432174	A	G			0.0048	0.0004	0.62	9.7e-41	0.399717	0.0395689	5.46955e-24
rs78986840	1	208051123	T	C	TRUE		-0.0045	0.0007	0.94	1.4e-09	-0.0637431	0.0808295	0.43034	NA	NA	NA	NA	NA	NA	NA	NA	NA	NA	NA	NA	NA	NA	NA	NA	NA	NA	NA	NA	NA	NA	NA	NA	NA	NA	NA	NA	NA	NA	NA	NA	NA	NA	NA	NA
rs3018667	11	68912221	A	G			-0.0024	0.0004	0.32	1.2e-10	-0.178336	0.0405291	1.08185e-05
rs2834317	21	35356706	A	G			-0.0031	0.0005	0.15	2.8e-10	-0.540217	0.0535272	6.01917e-24		TRUE	TRUE	TRUE					TRUE	TRUE
rs73116829	7	50739738	A	G			-0.0043	0.0006	0.11	1.6e-13	-0.489901	0.0672241	3.16301e-13																											TRUE	TRUE
rs6481598	10	29781798	C	G			0.0023	0.0004	0.78	3.8e-08	0.268961	0.0470853	1.11623e-08
rs7687209	4	109693926	T	C	TRUE		0.0022	0.0004	0.42	1.5e-09	0.0854533	0.0388535	0.0278521	NA	NA	NA	NA	NA	NA	NA	NA	NA	NA	NA	NA	NA	NA	NA	NA	NA	NA	NA	NA	NA	NA	NA	NA	NA	NA	NA	NA	NA	NA	NA	NA	NA	NA	NA	NA
rs6780429	3	30750404	A	C	TRUE		-0.002	0.0003	0.53	6.7e-09	0.0524962	0.0386131	0.173976	NA	NA	NA	NA	NA	NA	NA	NA	NA	NA	NA	NA	NA	NA	NA	NA	NA	NA	NA	NA	NA	NA	NA	NA	NA	NA	NA	NA	NA	NA	NA	NA	NA	NA	NA	NA
rs1994887	15	57793765	A	C			-0.0024	0.0004	0.28	2.3e-09	-0.200574	0.0435366	4.0864e-06
rs1569011	14	81853291	A	G	TRUE		0.002	0.0003	0.44	1.7e-08	0.0437999	0.0387452	0.258283	NA	NA	NA	NA	NA	NA	NA	NA	NA	NA	NA	NA	NA	NA	NA	NA	NA	NA	NA	NA	NA	NA	NA	NA	NA	NA	NA	NA	NA	NA	NA	NA	NA	NA	NA	NA
rs57126710	19	37017633	T	C	TRUE		0.0025	0.0004	0.35	6.2e-12	0.14766	0.0398417	0.000210445	NA	NA	NA	NA	NA	NA	NA	NA	NA	NA	NA	NA	NA	NA	NA	NA	NA	NA	NA	NA	NA	NA	NA	NA	NA	NA	NA	NA	NA	NA	NA	NA	NA	NA	NA	NA
rs28581385	16	79942679	A	T			-0.0033	0.0005	0.85	1.6e-11	-0.397381	0.0547356	3.87947e-13
rs2236521	20	60892116	A	G			-0.0022	0.0004	0.55	4.8e-10	-0.155689	0.0385608	5.40365e-05										TRUE		TRUE																TRUE
rs28404308	9	140103272	A	T		TRUE	0.0027	0.0005	0.62	2e-09	NA	NA	NA	NA	NA	NA	NA	NA	NA	NA	NA	NA	NA	NA	NA	NA	NA	NA	NA	NA	NA	NA	NA	NA	NA	NA	NA	NA	NA	NA	NA	NA	NA	NA	NA	NA	NA	NA	NA
SNP = single nucleotide polymorphism, MR = Mendelian randomization, eGFR = estimated glomerular filtration rate, se = standard error, pval = P value, OR = odds ratio
The reference genome build was NCBI b37
[truncated: 24 more columns]
