# Supplementary material for: Mendelian randomization reveals causal effects of kidney function on various biochemical parameters
Source: Commun Biol. 2022 Jul 18;5:713. doi: 10.1038/s42003-022-03659-4 (PMC9293908; doi:10.1038/s42003-022-03659-4)
Supplement: Supplementary file 4 — Supplementary Data 2 [file 42003_2022_3659_MOESM4_ESM.xlsx]

## Sheet: Sheet1
	Supplementary Data 2. Non-significant causal estimates of 49 biochemical parameters from genetically predicted eGFR.
	Outcome	N of instrumented SNPs after Steiger filtering	MR-Egger intercept P	MR methods	beta	standard error	P
	Blood cell parameters
	WBC count	132	0.262	FE-IVW	-0.0081	0.0066	0.223
				RE-IVW	-0.0081	0.0131	0.539
				Weighted median	-0.0269	0.0131	0.0407
				MR Egger	-0.0404	0.0174	0.011
	RBC count	119	0.627	FE-IVW	-0.0261	0.0061	1.68e-05
				RE-IVW	-0.0261	0.0193	0.175
				Weighted median	-0.0285	0.0156	0.0685
				MR Egger	-0.0677	0.0188	0.001
	Hb (%)	111	0.542	FE-IVW	-0.0313	0.0059	1.37e-07
				RE-IVW	-0.0313	0.0185	0.0902
				Weighted median	-0.0451	0.0136	0.00093
				MR Egger	-0.112	0.0193	1.08e-08
	Mean corpuscular volume	135	0.621	FE-IVW	0.0125	0.0065	0.055
				RE-IVW	0.0125	0.0124	0.312
				Weighted median	0.0513	0.0114	6.37e-06
				MR Egger	-0.0226	0.0174	0.102
	Mean corpuscular hemoglobin	136	0.405	FE-IVW	0.0016	0.0065	0.803
				RE-IVW	0.0016	0.0122	0.895
				Weighted median	0.0284	0.0124	0.0224
				MR Egger	-0.021	0.0178	0.117
	Mean corpuscular hemoglobin concentration	138	0.36	FE-IVW	-0.0108	0.0065	0.0959
				RE-IVW	-0.0108	0.0099	0.275
				Weighted median	-0.0212	0.0112	0.0575
				MR Egger	0.0072	0.0169	0.336
	Red cell distribution width	132	0.708	FE-IVW	-0.002	0.0066	0.767
				RE-IVW	-0.002	0.0111	0.86
				Weighted median	-0.0003	0.0113	0.975
				MR Egger	-0.0121	0.0171	0.243
	Platelet count	123	0.396	FE-IVW	0.0345	0.0066	1.62e-07
				RE-IVW	0.0345	0.0147	0.0191
				Weighted median	0.0244	0.0125	0.0514
				MR Egger	-0.0003	0.0173	0.485
	Plateletcrit	123	0.256	FE-IVW	0.0256	0.0065	7.42e-05
				RE-IVW	0.0256	0.013	0.0489
				Weighted median	0.0271	0.0127	0.0337
				MR Egger	0.0006	0.0171	0.485
	Mean platelet volume	128	0.436	FE-IVW	-0.029	0.0067	1.4e-05
				RE-IVW	-0.029	0.0122	0.0173
				Weighted median	-0.0338	0.0123	0.00577
				MR Egger	-0.0157	0.0175	0.188
	Platelet distribution width	128	0.057	FE-IVW	0.0005	0.0066	0.936
				RE-IVW	0.0005	0.0127	0.967
				Weighted median	0.0095	0.0122	0.434
				MR Egger	0.0269	0.018	0.073
	Lymphocyte count	137	0.234	FE-IVW	0.0225	0.0065	0.000558
				RE-IVW	0.0225	0.0106	0.0339
				Weighted median	0.0233	0.0119	0.0504
				MR Egger	0.0082	0.0159	0.306
	Monocyte count	134	0.292	FE-IVW	-0.0092	0.0065	0.153
				RE-IVW	-0.0092	0.0116	0.424
				Weighted median	-0.0047	0.0113	0.68
				MR Egger	-0.0195	0.0166	0.12
	Neutrophil count	130	0.51	FE-IVW	-0.0221	0.0067	0.000927
				RE-IVW	-0.0221	0.012	0.0668
				Weighted median	-0.0387	0.0124	0.0018
				MR Egger	-0.0489	0.018	0.004
	Eosinophil count	135	0.246	FE-IVW	-0.0178	0.0066	0.0067
				RE-IVW	-0.0178	0.012	0.138
				Weighted median	-0.0372	0.012	0.00196
				MR Egger	-0.0818	0.0169	0.01
	Basophil count	138	0.096	FE-IVW	0.0113	0.0065	0.0842
				RE-IVW	0.0113	0.0091	0.219
				Weighted median	0.0079	0.0107	0.463
				MR Egger	0.0025	0.0164	0.442
	nucleated RBC count	140	0.785	FE-IVW	-0.0043	0.0065	0.505
				RE-IVW	-0.0043	0.0069	0.527
				Weighted median	-0.0075	0.0107	0.482
				MR Egger	0	0.0153	0.503
	Monocyte (%)	136	0.822	FE-IVW	0.0059	0.0065	0.364
				RE-IVW	0.0059	0.0104	0.575
				Weighted median	0.0158	0.0105	0.13
				MR Egger	-0.0013	0.0167	0.459
	Neutrophil (%)	133	0.238	FE-IVW	-0.0344	0.0066	1.83e-07
				RE-IVW	-0.0344	0.0125	0.00601
				Weighted median	-0.0223	0.012	0.0622
				MR Egger	-0.0184	0.0176	0.156
	Eosinophil (%)	135	0.305	FE-IVW	-0.0181	0.0065	0.00583
				RE-IVW	-0.0181	0.0122	0.137
				Weighted median	-0.005	0.012	0.677
				MR Egger	-0.0783	0.0173	0.001
	Basophil (%)	140	0.171	FE-IVW	0.0063	0.0065	0.33
				RE-IVW	0.0063	0.0083	0.448
				Weighted median	0.0039	0.0104	0.708
				MR Egger	0.0056	0.0171	0.374
	nucleated RBC (%)	140	0.471	FE-IVW	-0.0015	0.0065	0.818
				RE-IVW	-0.0015	0.0066	0.821
				Weighted median	-0.0031	0.0103	0.762
				MR Egger	0.0063	0.0162	0.341
	Reticulocyte (%)	132	0.05	FE-IVW	0.0027	0.0067	0.681
				RE-IVW	0.0027	0.0101	0.785
				Weighted median	-0.0164	0.0109	0.132
				MR Egger	0.0337	0.0173	0.021
	Reticulocyte count	132	0.062	FE-IVW	0.0008	0.0066	0.909
				RE-IVW	0.0008	0.0111	0.945
				Weighted median	-0.0195	0.0131	0.137
				MR Egger	0.0314	0.0167	0.029
	Mean reticulocyte volume	133	0.803	FE-IVW	0.0063	0.0067	0.341
				RE-IVW	0.0063	0.0132	0.632
				Weighted median	0.0391	0.013	0.00256
				MR Egger	-0.0149	0.0185	0.212
	Mean sphered cell volume	131	0.221	FE-IVW	0.0282	0.0067	2.53e-05
				RE-IVW	0.0282	0.0126	0.0249
				Weighted median	0.0484	0.0128	0.000167
				MR Egger	-0.0036	0.0178	0.429
	Immature reticulocyte fraction	131	0.186	FE-IVW	0.0046	0.0066	0.484
				RE-IVW	0.0046	0.0129	0.719
				Weighted median	-0.0228	0.0125	0.0669
				MR Egger	0.0108	0.0177	0.279
	High light scatter reticulocyte (%)	133	0.044	FE-IVW	0.0082	0.0066	0.214
				RE-IVW	0.0082	0.0109	0.45
				Weighted median	-0.0097	0.0116	0.403
				MR Egger	0.0422	0.0173	0.005
	High light scatter reticulocyte count	130	0.065	FE-IVW	0.0063	0.0066	0.344
				RE-IVW	0.0063	0.0143	0.66
				Weighted median	0.0087	0.0137	0.525
				MR Egger	0.0347	0.018	0.03
	Biochemistry assays
	Albumin	130	0.653	FE-IVW	0.0268	0.0069	0.000105
				RE-IVW	0.0268	0.0128	0.0362
				Weighted median	0.035	0.0124	0.00484
				MR Egger	0.0093	0.0173	0.298
	Phosphate	127	0.191	FE-IVW	0.0291	0.0069	2.71e-05
				RE-IVW	0.0291	0.0164	0.0769
				Weighted median	0.0436	0.014	0.00177
				MR Egger	-0.0056	0.0201	0.373
	Alkaline phosphatase	126	0.762	FE-IVW	-0.0149	0.0067	0.0257
				RE-IVW	-0.0149	0.0135	0.269
				Weighted median	0.0276	0.013	0.0341
				MR Egger	0.0208	0.0178	0.12
	Apolipoprotein A	127	0.483	FE-IVW	0.0206	0.0065	0.00168
				RE-IVW	0.0206	0.0141	0.143
				Weighted median	0.0326	0.0124	0.00848
				MR Egger	0.0228	0.0178	0.11
	Apolipoprotein B	131	0.386	FE-IVW	-0.0084	0.0067	0.214
				RE-IVW	-0.0084	0.0123	0.497
				Weighted median	-0.0074	0.0125	0.552
				MR Egger	-0.0465	0.0183	0.005
	Aspartate aminotransferase	134	0.253	FE-IVW	0.024	0.0065	0.000244
				RE-IVW	0.024	0.0123	0.0509
				Weighted median	0.0249	0.0115	0.0304
				MR Egger	0.0489	0.0168	0.003
	Direct bilirubin	135	0.294	FE-IVW	0.0005	0.007	0.94
				RE-IVW	0.0005	0.0111	0.962
				Weighted median	-0.0015	0.0122	0.901
				MR Egger	0.0114	0.0177	0.266
	Cholesterol	132	0.473	FE-IVW	-0.0016	0.0066	0.804
				RE-IVW	-0.0016	0.0119	0.891
				Weighted median	0.0021	0.0113	0.856
				MR Egger	-0.0373	0.0176	0.015
	C-reactive protein	139	0.757	FE-IVW	-0.0134	0.0066	0.042
				RE-IVW	-0.0134	0.0113	0.233
				Weighted median	-0.0267	0.011	0.0154
				MR Egger	-0.0245	0.018	0.078
	Gamma glutamyltransferase	135	0.699	FE-IVW	0.0086	0.0065	0.188
				RE-IVW	0.0086	0.0119	0.469
				Weighted median	0.0235	0.0119	0.0483
				MR Egger	-0.0034	0.0172	0.414
	Glucose	137	0.443	FE-IVW	0.0138	0.0069	0.0449
				RE-IVW	0.0138	0.0106	0.192
				Weighted median	0.0124	0.0116	0.287
				MR Egger	0.0357	0.0184	0.024
	Hemoglobin A1c	131	0.251	FE-IVW	-0.0007	0.0066	0.912
				RE-IVW	-0.0007	0.0134	0.957
				Weighted median	-0.003	0.012	0.806
				MR Egger	-0.003	0.0177	0.427
	LDL cholesterol	132	0.452	FE-IVW	-0.0069	0.0067	0.303
				RE-IVW	-0.0069	0.0118	0.561
				Weighted median	-0.0009	0.0119	0.937
				MR Egger	-0.0373	0.0175	0.019
	Lipoprotein A	140	0.138	FE-IVW	-0.0105	0.0074	0.152
				RE-IVW	-0.0105	0.0067	0.118
				Weighted median	-0.0162	0.0107	0.128
				MR Egger	-0.0299	0.0187	0.053
	Sex hormone–binding globulin	127	0.838	FE-IVW	0.0078	0.0065	0.233
				RE-IVW	0.0078	0.0129	0.547
				Weighted median	0.0282	0.0117	0.0162
				MR Egger	-0.006	0.0186	0.374
	Total bilirubin	134	0.338	FE-IVW	0.0083	0.0064	0.199
				RE-IVW	0.0083	0.0114	0.467
				Weighted median	-0.0018	0.0122	0.884
				MR Egger	0.0012	0.0168	0.469
	Testosterone	136	0.636	FE-IVW	0.0032	0.0031	0.307
				RE-IVW	0.0032	0.0048	0.507
				Weighted median	-0.0012	0.0051	0.808
				MR Egger	-0.0034	0.0079	0.335
	Total protein	129	0.454	FE-IVW	-0.0069	0.007	0.328
				RE-IVW	-0.0069	0.0142	0.629
				Weighted median	0.0068	0.013	0.6
				MR Egger	0.0019	0.0192	0.464
	Urine potassium	140	0.007	FE-IVW	-0.0073	0.0064	0.259
				RE-IVW	-0.0073	0.0099	0.464
				Weighted median	-0.0001	0.011	0.991
				MR Egger	-0.034	0.0158	0.013
	Urine sodium	139	0.955	FE-IVW	0.0081	0.0063	0.199
				RE-IVW	0.0081	0.0112	0.473
				Weighted median	-0.0183	0.0108	0.0907
				MR Egger	0.0375	0.0164	0.01
	SNP = single nucleotide polymorphism, MR = Mendelian randomization, FE = fixed-effects, RE = random-effects, IVW = inverse variance–weighted
	The numbers of SNPs instrumented to genetically predict eGFR were determined after Steiger filtering for each outcome to exclude the variants with reverse causal effects.
	The unit of the causal estimates was from a 10% increase in genetically predicted eGFR on a standard deviation change in a biochemical parameter.
	(P < 0.05/60) by the fixed-effects inverse variance weighted method and nominally significant (P < 0.05) results by other pleiotropy-robust MR methods.
