# Supplementary material for: Mendelian randomization reveals causal effects of kidney function on various biochemical parameters
Source: Commun Biol. 2022 Jul 18;5:713. doi: 10.1038/s42003-022-03659-4 (PMC9293908; doi:10.1038/s42003-022-03659-4)
Supplement: Supplementary file 5 — Supplementary Data 3 [file 42003_2022_3659_MOESM5_ESM.xlsx]

## Sheet: composite.outcome
Supplementary Data 3. GWAS summary-statistics towards 60 biochemical parameters of 140 SNPs which were instrumented to genetically predict kidney function.
Chr	Pos	rsid	Effect allele	Other allele	WBC count				RBC count				Hb concentration				Hb (%)				Mean corpuscular volume				Mean corpuscular hemoglobin				Mean corpuscular hemoglobin concentration				Red cell distribution width				Platelet count				Plateletcrit				Mean platelet volume				Platelet distribution width
					sample size	beta	se	pval	sample size	beta	se	pval	sample size	beta	se	pval	sample size	beta	se	pval	sample size	beta	se	pval	sample size	beta	se	pval	sample size	beta	se	pval	sample size	beta	se	pval	sample size	beta	se	pval	sample size	beta	se	pval	sample size	beta	se	pval	sample size
10	899071	rs80282103	T	A	327159	-0.00576741	0.00448417	0.198384	327163	-0.0177948	0.00386573	4.16e-06	327162	-0.0118238	0.00358454	0.000971939	327163	-0.0141317	0.00368442	0.000125319	327161	0.00849668	0.00445412	0.0564439	327160	0.0106671	0.00444655	0.0164423	327156	0.00624188	0.00445871	0.161535	327161	-0.00545802	0.00447416	0.222504	327162	-0.00558101	0.00435161	0.199663	327159	-0.00226518	0.00428447	0.597017	327158	0.00792535	0.00448338	0.0771091	327158
10	29781798	rs6481598	G	C	327159	0.00209139	0.00303407	0.490634	327163	0.00378147	0.00261566	0.14826	327162	0.00355514	0.00242536	0.142699	327163	0.00274095	0.00249296	0.271562	327161	-0.00221497	0.00301374	0.462367	327160	-0.000678393	0.00300864	0.821605	327156	0.00279327	0.00301685	0.354505	327161	0.00391445	0.00302728	0.195993	327162	0.00497309	0.00294433	0.0912128	327159	0.00489512	0.0028988	0.0912836	327158	-0.000298161	0.00303337	0.921699	327158
10	52645424	rs10994860	T	C	327159	-0.00392234	0.00324894	0.227329	327163	-0.0116563	0.00280086	3.16e-05	327162	-0.0112333	0.00259709	1.52e-05	327163	-0.0124968	0.00266945	2.85e-06	327161	-0.000847298	0.00322717	0.792897	327160	0.00166206	0.00322171	0.605928	327156	0.00375252	0.00323055	0.24541	327161	-0.00700472	0.00324166	0.0307081	327162	-0.00710077	0.00315287	0.0243128	327159	-0.00485015	0.00310413	0.118176	327158	0.00755838	0.00324821	0.0199692	327158
10	82209232	rs7095954	A	T	327159	-0.0026884	0.00247268	0.276932	327163	0.0025788	0.00213172	0.226385	327162	0.00145611	0.00197664	0.46133	327163	0.000551868	0.00203172	0.78591	327161	-0.00418032	0.00245611	0.0887557	327160	-0.00207827	0.00245196	0.396664	327156	0.00216246	0.00245866	0.379117	327161	-0.00204982	0.00246717	0.406066	327162	0.00460965	0.00239957	0.0547289	327159	0.00517157	0.00236247	0.0285938	327158	-0.000479506	0.00247216	0.846206	327158
10	94839642	rs2068888	A	G	327159	0.00782561	0.00248385	0.00162949	327163	0.00254638	0.00214136	0.234384	327162	0.00471675	0.00198555	0.0175239	327163	0.00497897	0.00204089	0.0147037	327161	0.00433428	0.00246721	0.0789611	327160	0.00285813	0.00246304	0.245884	327156	-0.0016252	0.00246979	0.510517	327161	-0.00183974	0.00247831	0.457883	327162	-0.0201949	0.00241018	5.36e-17	327159	-0.0205984	0.00237289	3.95e-18	327158	0.00400453	0.00248332	0.106838	327158
10	126456997	rs10430743	T	G	327159	0.000495924	0.00249909	0.842699	327163	0.00343309	0.00215447	0.111056	327162	0.00568607	0.00199772	0.00442356	327163	0.005262	0.00205339	0.01039	327161	0.00246592	0.00248234	0.320524	327160	0.00333828	0.00247814	0.177952	327156	0.0014165	0.00248494	0.568655	327161	-0.0053074	0.00249349	0.033296	327162	-0.0131822	0.0024251	5.46e-08	327159	-0.00971933	0.00238765	4.69e-05	327158	0.00993655	0.00249849	6.98e-05	327158
11	2178330	rs11564722	T	C	327159	-0.00288306	0.00294107	0.326949	327163	0.0138597	0.0025354	4.59e-08	327162	0.0101189	0.00235098	1.68e-05	327163	0.00984377	0.00241651	4.63e-05	327161	-0.00840426	0.00292133	0.00401676	327160	-0.00735319	0.00291638	0.0116914	327156	-0.000558419	0.00292438	0.848563	327161	0.00473876	0.00293449	0.106344	327162	-0.00170497	0.00285412	0.550259	327159	-0.00200521	0.00280999	0.475476	327158	-0.00101386	0.00294043	0.730245	327158
11	2794392	rs233438	G	A	327159	-0.00186892	0.00320321	0.559589	327163	0.0019009	0.00276151	0.49123	327162	0.00311139	0.0025606	0.224328	327163	0.00197985	0.00263197	0.451911	327161	0.000578131	0.00318175	0.855817	327160	0.00236772	0.00317636	0.45602	327156	0.00298191	0.00318504	0.349158	327161	-0.00592547	0.00319604	0.0637395	327162	-0.00746703	0.00310849	0.0163001	327159	-0.0144639	0.00306035	2.29e-06	327158	-0.0114351	0.00320245	0.000356042	327158
11	9890052	rs12361687	A	G	327159	-0.00669286	0.00254601	0.00856998	327163	0.000920391	0.00219494	0.67498	327162	0.00155891	0.00203526	0.443704	327163	0.0038905	0.00209197	0.0629239	327161	0.00480306	0.00252897	0.0575369	327160	-0.000529225	0.00252468	0.833964	327156	-0.00764286	0.00253156	0.00253602	327161	0.00510692	0.00254034	0.044397	327162	0.000258528	0.00247075	0.916665	327159	-0.0025027	0.00243255	0.303557	327158	-0.00452271	0.00254546	0.0756059	327158
11	30760335	rs3925584	C	T	327159	0.00413171	0.00247738	0.0953611	327163	0.0218971	0.00213543	1.14e-24	327162	0.0194228	0.0019801	1.04e-22	327163	0.0207751	0.00203525	1.85e-24	327161	-0.00430729	0.00246078	0.0800542	327160	-0.00566801	0.0024566	0.021041	327156	-0.00397815	0.00246332	0.106321	327161	0.00165857	0.00247185	0.502233	327162	-0.000452882	0.00240414	0.850582	327159	0.00104231	0.00236696	0.659679	327158	0.00217476	0.00247683	0.379922	327158
11	31424823	rs6484504	T	C	327159	-0.00812952	0.002771	0.00334883	327163	-0.0192441	0.00238868	7.89e-16	327162	-0.0161826	0.00221493	2.76e-13	327163	-0.0173042	0.00227665	2.95e-14	327161	0.00595307	0.00275244	0.0305543	327160	0.00701349	0.00274776	0.0106976	327156	0.0027669	0.00275529	0.315277	327161	0.00250729	0.00276483	0.364486	327162	0.0010585	0.0026891	0.693857	327159	-0.00225717	0.00264753	0.393906	327158	-0.0064903	0.00277041	0.0191441	327158
11	47410888	rs10838702	T	G	327159	-0.00602059	0.00254009	0.0177776	327163	-0.0109893	0.00218974	5.21e-07	327162	-0.00409378	0.0020305	0.0437855	327163	-0.00581589	0.00208707	0.00532638	327161	0.0108445	0.00252299	1.72e-05	327160	0.0108868	0.00251873	1.54e-05	327156	0.00531882	0.00252567	0.0352134	327161	-0.00724191	0.00253438	0.00427055	327162	0.000394242	0.00246499	0.872931	327159	-0.00550059	0.00242686	0.0234187	327158	-0.0117455	0.00253945	3.74e-06	327158
11	65461158	rs11227260	T	G	327159	0.0073953	0.00261174	0.00463247	327163	0.000100821	0.00225162	0.964285	327162	0.00188904	0.00208781	0.365575	327163	-0.000793212	0.00214599	0.711662	327161	-0.00155302	0.00259427	0.549416	327160	0.00342039	0.00258986	0.186608	327156	0.00805429	0.00259691	0.00192564	327161	-0.0177038	0.00260575	1.09e-11	327162	0.0140319	0.00253444	3.09e-08	327159	0.00379741	0.00249537	0.128065	327158	-0.0215092	0.00261094	1.76e-16	327158
11	68912221	rs3018667	A	G	327159	-0.00825836	0.00261163	0.00156621	327163	0.000684762	0.00225152	0.761027	327162	0.000151149	0.00208773	0.942285	327163	0.00124189	0.0021459	0.562773	327161	0.000293095	0.00259415	0.910044	327160	-0.00181809	0.00258977	0.482662	327156	-0.00456108	0.00259683	0.0790211	327161	0.000350171	0.00260582	0.893102	327162	-0.00569423	0.00253443	0.0246568	327159	-0.00675446	0.00249524	0.00679097	327158	-0.000427339	0.00261109	0.869996	327158
12	4591100	rs11063193	C	T	327159	-0.00798826	0.00376582	0.0339011	327163	0.000565099	0.00324654	0.861817	327162	0.000674921	0.00301035	0.822602	327163	0.00146708	0.00309424	0.635406	327161	0.00208473	0.0037406	0.577306	327160	-0.000892851	0.00373425	0.81103	327156	-0.00381516	0.00374447	0.308262	327161	0.00249416	0.00375742	0.506822	327162	0.000283811	0.00365451	0.938098	327159	0.000118523	0.003598	0.973721	327158	-0.00109502	0.00376501	0.771172	327158
12	12209203	rs117113238	A	G	327159	0.00210195	0.00441335	0.633882	327163	0.00900778	0.00380474	0.0179084	327162	0.00797197	0.00352793	0.0238423	327163	0.0100404	0.00362624	0.00562628	327161	0.00106604	0.00438376	0.807866	327160	-0.00249742	0.00437633	0.568226	327156	-0.00660778	0.00438826	0.132123	327161	-0.00128986	0.00440347	0.769584	327162	0.000407797	0.00428286	0.924143	327159	-0.000374547	0.00421663	0.92922	327158	-0.00130006	0.00441238	0.76827	327158
12	15325031	rs10846157	C	A	327159	-0.00104858	0.00308038	0.733551	327163	-0.00112492	0.00265562	0.671858	327162	-0.00423321	0.0024624	0.0855906	327163	-0.00359061	0.00253103	0.156007	327161	-0.00416138	0.00305974	0.173817	327160	-0.00500259	0.00305455	0.101474	327156	-0.00324403	0.00306289	0.289537	327161	-0.00337953	0.0030735	0.27152	327162	0.00511127	0.00298931	0.0872944	327159	0.00459512	0.00294308	0.118447	327158	-0.00232422	0.00307971	0.450436	327158
12	51209838	rs7966357	G	C	327159	0.0160846	0.00257787	4.4e-10	327163	-0.00639937	0.0022225	0.00398519	327162	-0.00301838	0.00206083	0.143018	327163	-8.21e-05	0.00211827	0.969095	327161	0.0119657	0.00256066	2.97e-06	327160	0.00465991	0.00255639	0.0683279	327156	-0.0096926	0.00256333	0.000156068	327161	0.0165087	0.0025721	1.38e-10	327162	0.0180337	0.00250161	5.66e-13	327159	0.0190232	0.00246289	1.13e-14	327158	-0.00220485	0.00257744	0.392307	327158
12	57791833	rs7974833	C	T	327159	-0.00771334	0.00290633	0.00795533	327163	0.0102338	0.00250553	4.42e-05	327162	0.0146362	0.00232317	2.98e-10	327163	0.0144834	0.00238792	1.32e-09	327161	0.00618084	0.00288687	0.0322735	327160	0.00525204	0.00288198	0.0684	327156	0.000570736	0.00288987	0.84344	327161	-0.00895149	0.00289983	0.00202272	327162	-0.0133063	0.00282035	2.38e-06	327159	-0.0143462	0.00277672	2.39e-07	327158	0.000204978	0.00290573	0.943762	327158
12	111910219	rs10774625	A	G	327159	0.0506432	0.00247071	2.6e-93	327163	0.0359421	0.00213045	7.88e-64	327162	0.0482953	0.00197452	5.27e-132	327163	0.0462289	0.00202979	9.92e-115	327161	0.0149318	0.00245559	1.2e-09	327160	0.0159407	0.00245142	7.9e-11	327156	0.00685757	0.00245824	0.00527718	327161	-0.00542381	0.00246675	0.0278954	327162	0.0901807	0.00239402	0.000000000000000000000000000000000000000000000000000000000000000000000000000000000000000000000000000000000000000000000000000000000000000000000000000000000000000000000000000000000000000000000000000000000000000000000000000000000000000000000000000000000000000000000000000000000000000000000000000000000000000000011495371292536	327159	0.100533	0.00235556	6.82942e-397	327158	-0.00252048	0.00247176	0.307867	327158
12	112486818	rs17696736	G	A	327159	0.0400511	0.00249839	8.2e-58	327163	0.0301147	0.00215409	2.12e-44	327162	0.0411512	0.00199668	2.57e-94	327163	0.0393034	0.0020525	1.09e-81	327161	0.0135602	0.00248252	4.7e-08	327160	0.0144272	0.00247831	5.84e-09	327156	0.0058471	0.00248518	0.0186337	327161	-0.00497331	0.00249378	0.0461214	327162	0.0710673	0.00242231	5.87e-189	327159	0.080573	0.00238382	5.36e-250	327158	0.000822726	0.00249883	0.741971	327158
13	50655989	rs41284816	T	G	327159	-0.0337428	0.009164	0.000231352	327163	-0.00545515	0.00790053	0.489893	327162	-0.0164479	0.00732569	0.0247537	327163	-0.00780199	0.0075299	0.30014	327161	-0.00307137	0.00910281	0.735809	327160	-0.0138732	0.00908734	0.126848	327156	-0.021843	0.00911208	0.0165237	327161	0.0378086	0.00914349	3.55e-05	327162	-0.0319624	0.0088934	0.000325748	327159	-0.0364803	0.00875579	3.09e-05	327158	0.00118629	0.00916246	0.896984	327158
13	72372524	rs303937	A	T	327159	-0.00075272	0.00253323	0.766361	327163	0.00262155	0.0021839	0.229986	327162	0.00575111	0.002025	0.00451078	327163	0.00564879	0.00208144	0.00665012	327161	0.00557318	0.00251623	0.0267683	327160	0.00532066	0.00251197	0.0341652	327156	0.000728496	0.00251884	0.772414	327161	0.00151382	0.00252756	0.549224	327162	-0.0147249	0.0024582	2.1e-09	327159	-0.0176188	0.00242012	3.34e-13	327158	-0.000876044	0.00253266	0.729419	327158
13	96068204	rs7326821	G	A	327159	0.00209608	0.00325284	0.519327	327163	0.00890021	0.00280422	0.00150437	327162	0.00867907	0.0026002	0.000844384	327163	0.00852504	0.00267267	0.00142428	327161	-0.00146278	0.003231	0.650742	327160	-0.00104689	0.00322557	0.745516	327156	0.00197867	0.00323434	0.540692	327161	0.00130075	0.00324553	0.688582	327162	0.00606223	0.00315662	0.054798	327159	0.0102233	0.00310777	0.00100343	327158	0.00567167	0.00325207	0.081157	327158
15	39305443	rs12913015	T	C	327159	0.00449002	0.00250317	0.0728565	327163	-0.00679598	0.00215797	0.00163706	327162	-0.00368612	0.00200099	0.0654543	327163	-0.00280421	0.00205676	0.172754	327161	0.00803163	0.00248637	0.00123687	327160	0.00536324	0.00248216	0.0307182	327156	-0.00174736	0.00248898	0.482655	327161	-0.000387555	0.00249759	0.876686	327162	0.0219188	0.00242887	1.82e-19	327159	0.0219772	0.00239131	3.93e-20	327158	-0.00561176	0.00250261	0.0249385	327158
15	41399951	rs6492982	C	T	327159	0.00967747	0.00249441	0.000104622	327163	0.0076729	0.00215045	0.000359719	327162	0.0056238	0.00199401	0.00479759	327163	0.00700985	0.00204958	0.000625959	327161	-0.00164113	0.00247775	0.50775	327160	-0.00357597	0.00247354	0.148266	327156	-0.00431668	0.00248029	0.0817915	327161	0.00898837	0.00248884	0.000304508	327162	-0.0012209	0.00242072	0.614013	327159	-0.0055053	0.00238327	0.0208899	327158	-0.00845617	0.00249388	0.000697036	327158
15	53962748	rs10851543	G	A	327159	0.000346048	0.00249193	0.889555	327163	0.00917445	0.00214824	1.95e-05	327162	0.00749552	0.00199196	0.000167989	327163	0.00781727	0.00204747	0.000134558	327161	-0.00329562	0.00247521	0.183043	327160	-0.00358352	0.00247102	0.146998	327156	-0.00134041	0.00247778	0.588529	327161	-0.00391743	0.00248634	0.115123	327162	-0.00198869	0.00241825	0.410869	327159	-0.000543021	0.00238087	0.819586	327158	0.00358416	0.00249138	0.150258	327158
15	57793765	rs1994887	A	C	327159	-0.00863379	0.00280512	0.00208507	327163	0.00375953	0.00241834	0.120044	327162	0.0060101	0.00224238	0.00735757	327163	0.00470257	0.00230489	0.0413251	327161	0.00168676	0.00278637	0.54494	327160	0.00335443	0.00278166	0.227854	327156	0.00427447	0.00278924	0.125403	327161	-0.00354218	0.00279889	0.205669	327162	-0.0020695	0.00272223	0.447123	327159	-0.00286104	0.00268014	0.285748	327158	-0.00190802	0.00280455	0.496295	327158
15	63580155	rs11071738	C	T	327159	-0.00140571	0.00248541	0.571675	327163	-0.00215605	0.00214268	0.314302	327162	0.00141587	0.00198679	0.47607	327163	-0.000521298	0.00204217	0.798517	327161	0.00294077	0.00246874	0.233575	327160	0.00471557	0.00246455	0.0557034	327156	0.00439945	0.00247129	0.0750396	327161	-0.000616529	0.00247985	0.803658	327162	0.0101118	0.00241187	2.76e-05	327159	0.00164442	0.00237463	0.488626	327158	-0.0186883	0.00248464	5.43e-14	327158
15	75027880	rs2472297	T	C	327159	0.00207683	0.00279136	0.456864	327163	-0.00546553	0.00240643	0.0231344	327162	-0.0035584	0.00223136	0.110776	327163	-0.0029667	0.00229355	0.19584	327161	0.00491178	0.00277264	0.0764763	327160	0.00379471	0.00276795	0.170392	327156	-0.00162634	0.00277552	0.557903	327161	0.00253511	0.00278512	0.3627	327162	0.0137511	0.00270873	3.84e-07	327159	0.00595662	0.00266695	0.0255169	327158	-0.0158146	0.00279063	1.45e-08	327158
15	75692303	rs4886699	C	A	327159	-0.0163654	0.00284458	8.77e-09	327163	-0.00902376	0.00245238	0.000233646	327162	-0.0121542	0.00227391	9.04e-08	327163	-0.0134721	0.00233727	8.22e-09	327161	-0.0070159	0.00282561	0.0130299	327160	-0.00438923	0.00282086	0.119711	327156	0.00267232	0.0028286	0.344787	327161	0.00181246	0.00283834	0.523108	327162	-0.0171634	0.00276044	5.05e-10	327159	-0.00686986	0.00271789	0.0114834	327158	0.022063	0.00284381	8.64e-15	327158
15	76304503	rs10851885	G	A	327159	-0.0070016	0.00285823	0.0143008	327163	-0.0243293	0.00246375	5.39e-23	327162	-0.0246379	0.00228444	4.09e-27	327163	-0.0254464	0.0023481	2.32e-27	327161	0.000380069	0.00283913	0.893507	327160	0.000132356	0.00283429	0.962754	327156	0.00110857	0.00284206	0.696493	327161	-0.000335234	0.00285189	0.906426	327162	-0.0132193	0.00277366	1.88e-06	327159	-0.00914779	0.00273082	0.000808688	327158	0.00988564	0.00285758	0.000541348	327158
15	76817788	rs506000	C	T	327159	-0.00887443	0.00448414	0.047809	327163	0.00822002	0.00386582	0.0334763	327162	0.0119088	0.00358453	0.000892972	327163	0.0123202	0.00368443	0.000826289	327161	0.00617067	0.00445412	0.165936	327160	0.00564157	0.00444657	0.204532	327156	-0.000113855	0.00445871	0.979628	327161	-0.0104373	0.00447412	0.019659	327162	0.0127153	0.00435159	0.00347829	327159	0.0100111	0.00428445	0.0194601	327158	-0.00772022	0.00448334	0.0850745	327158
16	20392332	rs77924615	A	G	327159	-0.00269513	0.00313125	0.389394	327163	-0.00290623	0.00269947	0.281664	327162	-0.00754794	0.00250305	0.00256572	327163	-0.00688966	0.00257281	0.00740955	327161	-0.00727765	0.00311025	0.0192898	327160	-0.00715371	0.00310498	0.0212261	327156	-0.00216018	0.00311351	0.487803	327161	-0.00188672	0.00312425	0.545914	327162	0.00869302	0.00303865	0.00422575	327159	0.00757464	0.00299167	0.0113448	327158	-0.00426819	0.00313056	0.172759	327158
16	51761084	rs12920176	C	A	327159	0.000469064	0.00251554	0.852079	327163	-0.00324284	0.00216865	0.13483	327162	-0.00468518	0.00201086	0.0198101	327163	-0.00487033	0.0020669	0.0184566	327161	-0.00223818	0.00249867	0.370387	327160	-0.00136196	0.00249443	0.585067	327156	0.001073	0.00250125	0.667936	327161	0.00362035	0.0025099	0.149183	327162	0.00271471	0.00244117	0.266115	327159	0.00020217	0.00240343	0.932963	327158	-0.00587136	0.00251497	0.019567	327158
16	53189672	rs7203398	C	A	327159	0.00475042	0.00276203	0.0854508	327163	0.00137257	0.00238117	0.564328	327162	0.00375747	0.00220793	0.0887919	327163	0.00331864	0.00226946	0.143659	327161	0.00367806	0.00274353	0.180041	327160	0.00418931	0.00273887	0.126123	327156	0.00181597	0.00274636	0.508467	327161	-0.00855404	0.00275583	0.00190951	327162	0.0130127	0.00268029	1.2e-06	327159	0.00447262	0.00263894	0.0901042	327158	-0.0195186	0.00276124	1.57e-12	327158
16	69795323	rs56140069	T	A	327159	-0.00098309	0.0031933	0.758189	327163	0.0133693	0.00275286	1.2e-06	327162	0.00935649	0.00255262	0.000246945	327163	0.0107318	0.00262375	4.31e-05	327161	-0.00646409	0.00317192	0.0415595	327160	-0.00696273	0.00316653	0.0278892	327156	-0.00248754	0.0031752	0.433376	327161	0.00568353	0.00318618	0.0744562	327162	-0.011105	0.00309883	0.000338928	327159	-0.00470954	0.00305095	0.122679	327158	0.0142422	0.00319249	8.15e-06	327158
16	73024276	rs1858800	T	C	327159	0.00150084	0.00261482	0.565986	327163	0.0028495	0.00225425	0.206211	327162	0.00228714	0.00209025	0.273869	327163	0.00296329	0.0021485	0.167821	327161	-5.24e-05	0.00259731	0.983917	327160	-0.000171919	0.0025929	0.947136	327156	-0.00106221	0.00259999	0.682876	327161	0.00244872	0.00260899	0.347953	327162	0.00149918	0.00253752	0.554651	327159	0.00447162	0.00249828	0.073474	327158	0.00454907	0.00261425	0.0818408	327158
16	79942679	rs28581385	T	A	327159	0.00474324	0.00352789	0.178788	327163	-0.006624	0.00304139	0.0294106	327162	-0.00601216	0.00282012	0.0330177	327163	-0.00546209	0.00289872	0.0595241	327161	0.00270216	0.00350425	0.440642	327160	0.00134597	0.00349831	0.700423	327156	-0.00137625	0.00350792	0.694818	327161	0.00499962	0.00351999	0.155507	327162	0.000202717	0.0034236	0.952783	327159	-0.00033866	0.00337066	0.919969	327158	-0.00177061	0.00352713	0.61567	327158
16	89141490	rs72817412	T	C	327159	0.00818603	0.00581867	0.159471	327163	0.0168302	0.00501626	0.000793353	327162	0.0183835	0.00465128	7.74e-05	327163	0.0154202	0.00478095	0.00125832	327161	-0.00479206	0.00577979	0.407044	327160	0.000294194	0.00576999	0.959336	327156	0.00991359	0.00578575	0.0866309	327161	-0.0125873	0.00580574	0.0301536	327162	0.00332433	0.00564676	0.556053	327159	0.0172889	0.00555935	0.00187178	327158	0.0257975	0.00581731	9.23e-06	327158
16	89708003	rs154656	A	T	327159	0.0054169	0.00250845	0.030815	327163	0.00460301	0.00216255	0.0332955	327162	0.0164054	0.00200503	2.8e-16	327163	0.0168819	0.00206091	2.59e-16	327161	0.0211717	0.00249138	1.94e-17	327160	0.0175156	0.00248726	1.9e-12	327156	-0.00101847	0.00249424	0.683034	327161	-0.00138969	0.00250286	0.57873	327162	-0.0032508	0.0024343	0.181741	327159	-0.00578176	0.00239664	0.0158465	327158	-0.0051794	0.0025079	0.0389019	327158
17	1967501	rs9894634	C	T	327159	0.0111362	0.00252366	1.02e-05	327163	-0.00568638	0.00217569	0.00895994	327162	-0.00130649	0.00201743	0.517243	327163	-0.0011702	0.00207365	0.572539	327161	0.00821025	0.00250678	0.00105593	327160	0.00685517	0.00250254	0.00615767	327156	6.72e-05	0.00250942	0.978625	327161	-0.00319668	0.00251809	0.204268	327162	0.027714	0.00244863	1.08e-29	327159	0.0313732	0.00241063	1.03e-38	327158	-0.00067129	0.00252318	0.790202	327158
17	34882998	rs2411192	T	A	327159	-0.00319045	0.00251761	0.205066	327163	0.00104619	0.00217046	0.629796	327162	0.00496315	0.00201254	0.0136591	327163	0.0037102	0.00206863	0.0728846	327161	0.0042775	0.00250075	0.0871766	327160	0.00545666	0.0024965	0.0288364	327156	0.00398859	0.00250334	0.111092	327161	-0.0176878	0.00251181	1.9e-12	327162	-0.000274377	0.00244319	0.910583	327159	-0.00409717	0.00240542	0.088512	327158	-0.00745573	0.00251705	0.00305586	327158
17	58917399	rs9907229	C	T	327159	-0.00329107	0.00351193	0.348701	327163	-0.0186481	0.00302748	7.3e-10	327162	-0.0209562	0.00280714	8.33e-14	327163	-0.020099	0.00288541	3.27e-12	327161	-0.00142733	0.00348839	0.682418	327160	-0.00299737	0.00348248	0.389403	327156	-0.00343061	0.003492	0.325894	327161	-0.00172999	0.00350408	0.621514	327162	0.0134156	0.00340802	8.27e-05	327159	0.0106857	0.00335535	0.00144931	327158	-0.00807577	0.00351113	0.0214461	327158
17	59450105	rs11657044	T	C	327159	0.0126173	0.00334981	0.000165534	327163	0.0297014	0.00288749	8.2e-25	327162	0.0291674	0.00267736	1.24e-27	327163	0.027587	0.00275205	1.2e-23	327161	-0.00720707	0.00332741	0.030314	327160	-0.00293761	0.00332179	0.376511	327156	0.00515033	0.00333085	0.122045	327161	-0.00166758	0.00334239	0.617838	327162	-0.00192167	0.00325084	0.554434	327159	-0.00244326	0.00320057	0.445236	327158	-4.99e-05	0.00334914	0.98812	327158
18	46482070	rs2337143	A	G	327159	0.00355962	0.00262828	0.175625	327163	0.00731441	0.00226583	0.00124613	327162	0.00777594	0.00210097	0.000214691	327163	0.00902843	0.00215952	2.91e-05	327161	0.00254377	0.00261069	0.329875	327160	-0.000682503	0.00260625	0.793421	327156	-0.0039024	0.00261338	0.135376	327161	-0.00575458	0.00262241	0.0282085	327162	0.00227812	0.00255059	0.371764	327159	0.00337172	0.00251114	0.179369	327158	0.00238182	0.00262771	0.364712	327158
18	77156537	rs8096658	G	C	327159	-0.0045983	0.00250176	0.0660596	327163	-0.00622613	0.00215675	0.00389199	327162	-0.00468559	0.00199985	0.0191314	327163	-0.00356427	0.00205559	0.0829302	327161	0.00567654	0.00248498	0.0223519	327160	0.0023383	0.00248078	0.345903	327156	-0.00390494	0.00248755	0.116464	327161	0.000303978	0.00249617	0.903075	327162	-0.00043952	0.0024278	0.856339	327159	-0.00148341	0.00239026	0.534859	327158	-0.00117271	0.00250121	0.639171	327158
19	33402419	rs8101667	T	C	327159	-0.00287967	0.00261354	0.270538	327163	-0.0137029	0.00225303	1.19e-09	327162	-0.0160983	0.00208904	1.3e-14	327163	-0.0156991	0.00214728	2.65e-13	327161	-0.00230061	0.00259603	0.375509	327160	-0.00284183	0.00259164	0.272845	327156	-0.00212531	0.00259872	0.413456	327161	0.00223948	0.0026077	0.390454	327162	-0.0014503	0.00253628	0.567443	327159	0.00131484	0.00249706	0.598504	327158	0.00609609	0.00261295	0.0196472	327158
19	37649866	rs111827672	A	T	327159	0.0042475	0.00260794	0.103382	327163	0.00318296	0.00224832	0.156863	327162	0.00292756	0.00208475	0.160238	327163	0.00272626	0.00214285	0.203281	327161	-0.00173719	0.00259047	0.50247	327160	-0.00100683	0.00258608	0.697034	327156	0.000619323	0.00259314	0.811237	327161	0.000311823	0.00260212	0.904614	327162	0.00944629	0.00253079	0.000189589	327159	0.00780826	0.00249168	0.00172611	327158	-0.00483615	0.00260736	0.0636249	327158
19	38157969	rs113445505	T	C	327159	0.000612734	0.00253759	0.809196	327163	-2.41e-05	0.00218768	0.991204	327162	-0.000593369	0.00202852	0.769895	327163	-0.00181766	0.00208505	0.38334	327161	-0.00360236	0.00252058	0.152954	327160	-0.00100634	0.00251634	0.689213	327156	0.00344979	0.0025232	0.171554	327161	0.000349091	0.00253192	0.890339	327162	0.00465534	0.00246256	0.0586993	327159	0.00360609	0.00242449	0.13692	327158	-0.00313377	0.00253704	0.216754	327158
19	49214470	rs281380	C	T	327159	-0.00105392	0.00257788	0.682664	327163	0.0033966	0.0022224	0.126427	327162	0.00519394	0.0020607	0.0117203	327163	0.00539908	0.00211813	0.0108043	327161	0.00315599	0.0025606	0.217757	327160	0.00298337	0.00255626	0.243177	327156	0.000254958	0.00256326	0.920768	327161	0.00191655	0.00257212	0.456197	327162	-0.00707757	0.00250164	0.0046671	327159	0.00112045	0.00246298	0.64917	327158	0.0170531	0.00257714	3.67e-11	327158
1	15914545	rs6667182	T	C	327159	0.00478402	0.00266636	0.0727798	327163	0.0080589	0.00229865	0.000455065	327162	0.00538395	0.00213143	0.0115381	327163	0.0070896	0.00219082	0.00121208	327161	-0.00254143	0.00264849	0.33727	327160	-0.00534262	0.00264399	0.0433156	327156	-0.00585631	0.00265121	0.0271811	327161	0.000954711	0.0026604	0.7197	327162	-0.00248561	0.00258753	0.336749	327159	-0.00469081	0.00254751	0.0655746	327158	-0.00503767	0.00266577	0.0587905	327158
1	46039077	rs499600	T	G	327159	-0.000643325	0.00337987	0.849043	327163	0.0221084	0.00291355	3.25e-14	327162	0.020991	0.00270158	7.88e-15	327163	0.0206093	0.00277689	1.16e-13	327161	-0.00493593	0.00335722	0.141497	327160	-0.00414009	0.00335154	0.216727	327156	0.00132915	0.0033607	0.692475	327161	0.00482751	0.00337231	0.152285	327162	-0.0370866	0.00327931	1.2e-29	327159	-0.0275036	0.00322893	1.63e-17	327158	0.0269676	0.00337886	1.45e-15	327158
1	46581933	rs11211257	G	A	327159	0.0027368	0.003971	0.490701	327163	0.0221513	0.00342322	9.76e-11	327162	0.0208538	0.00317418	5.04e-11	327163	0.0206037	0.00326264	2.7e-10	327161	-0.00561406	0.00394441	0.154652	327160	-0.00446743	0.00393773	0.256577	327156	0.0010985	0.00394852	0.780854	327161	-0.000435953	0.00396216	0.912386	327162	-0.0304786	0.00385325	2.59e-15	327159	-0.0233566	0.00379391	7.45e-10	327158	0.0198622	0.00397011	5.65e-07	327158
1	48002447	rs688540	G	A	327159	-0.000942069	0.00359379	0.793215	327163	0.0068583	0.00309819	0.0268538	327162	0.00830206	0.00287277	0.00385375	327163	0.01172	0.0029528	7.22e-05	327161	0.00790814	0.00356966	0.0267351	327160	0.000684226	0.00356365	0.847741	327156	-0.0112435	0.00357332	0.00165251	327161	-0.000217175	0.00358574	0.951705	327162	-0.00292256	0.00348753	0.40203	327159	0.000225498	0.0034336	0.947638	327158	0.00673202	0.00359296	0.0609772	327158
1	56715908	rs2792796	C	T	327159	0.010198	0.00253221	5.64e-05	327163	0.00864678	0.00218304	7.47e-05	327162	0.00809846	0.00202422	6.31e-05	327163	0.00893694	0.00208062	1.74e-05	327161	-0.000436095	0.00251531	0.862356	327160	-0.000654019	0.00251106	0.794513	327156	-0.000828116	0.00251792	0.74224	327161	0.01012	0.00252656	6.19e-05	327162	0.0069475	0.00245739	0.00469619	327159	0.00617589	0.00241939	0.0106909	327158	-0.00368798	0.00253172	0.145198	327158
1	82957871	rs1887252	G	C	327159	0.000508853	0.0025756	0.843384	327163	0.00138051	0.00222044	0.534122	327162	0.000958294	0.00205889	0.641616	327163	0.000955947	0.00211628	0.651477	327161	-0.000778615	0.00255834	0.760866	327160	-0.000983716	0.002554	0.700114	327156	-0.000652243	0.00256097	0.798966	327161	0.00167011	0.00256984	0.515765	327162	0.00774149	0.00249942	0.00195299	327159	0.00436938	0.0024608	0.0758007	327158	-0.00853272	0.00257499	0.000920837	327158
1	94050911	rs7543734	C	G	327159	0.0111458	0.00306349	0.000274519	327163	0.00385197	0.0026411	0.144711	327162	-0.005315	0.00244894	0.029983	327163	-0.00316269	0.0025172	0.208961	327161	-0.0123912	0.00304295	4.66e-05	327160	-0.0134722	0.00303778	9.22e-06	327156	-0.00563402	0.00304615	0.0643788	327161	0.00379143	0.0030567	0.21484	327162	-0.00033357	0.00297298	0.910664	327159	0.00252275	0.00292701	0.388752	327158	0.00554279	0.0030629	0.0703503	327158
1	100808363	rs11166440	G	A	327159	-0.00621763	0.00256783	0.0154632	327163	0.00433627	0.00221374	0.050137	327162	0.000880914	0.00205269	0.667814	327163	0.00266049	0.0021099	0.207325	327161	-0.00332986	0.00255063	0.191722	327160	-0.00586599	0.00254629	0.0212377	327156	-0.00538925	0.00255325	0.034795	327161	0.00415414	0.00256209	0.104935	327162	-0.000111781	0.00249192	0.964221	327159	-0.00215036	0.00245338	0.380765	327158	-0.00413458	0.00256726	0.107288	327158
1	150276022	rs509345	G	A	327159	-0.00730203	0.00247112	0.00312749	327163	-0.0037039	0.00213039	0.0821048	327162	0.000738849	0.00197541	0.708387	327163	-0.000472355	0.00203046	0.816045	327161	0.0061734	0.00245457	0.0119016	327160	0.00664496	0.00245042	0.00669304	327156	0.00256423	0.00245714	0.296679	327161	-0.0023464	0.00246563	0.341279	327162	-0.0135321	0.00239798	1.67e-08	327159	-0.0146075	0.00236088	6.13e-10	327158	0.000202363	0.00247061	0.93472	327158
1	150940625	rs267738	G	T	327159	-0.0033029	0.00298177	0.267992	327163	0.00754941	0.00257055	0.00331546	327162	0.00339423	0.00238356	0.154442	327163	0.00353652	0.00244998	0.148884	327161	-0.00828355	0.00296173	0.00516048	327160	-0.00725786	0.00295672	0.0141006	327156	-0.000407266	0.00296482	0.890742	327161	-0.00416437	0.00297507	0.161589	327162	0.00556474	0.0028936	0.0544663	327159	0.00209856	0.00284887	0.461349	327158	-0.00653516	0.00298109	0.0283655	327158
1	163738950	rs3845534	A	G	327159	0.0042337	0.00247993	0.0877882	327163	-0.00878786	0.00213791	3.95e-05	327162	-0.00522459	0.0019824	0.00840216	327163	-0.00614743	0.00203764	0.00255362	327161	0.00565289	0.00246329	0.0217424	327160	0.0063408	0.00245912	0.0099239	327156	0.00283707	0.00246585	0.249921	327161	-0.00266678	0.00247438	0.281143	327162	0.00316874	0.0024066	0.187945	327159	0.00303079	0.00236939	0.200848	327158	-0.000624151	0.00247939	0.801245	327158
1	180905694	rs3795503	T	C	327159	-0.01279	0.00265856	1.5e-06	327163	-0.00189688	0.00229203	0.4079	327162	0.00114102	0.00212528	0.591352	327163	0.000301673	0.00218451	0.890165	327161	0.00429263	0.00264083	0.104061	327160	0.00546493	0.00263634	0.0381801	327156	0.00291519	0.00264356	0.270136	327161	0.00011912	0.00265272	0.964183	327162	-0.0161687	0.00257989	3.68e-10	327159	-0.0165391	0.00253998	7.45e-11	327158	0.00299441	0.00265807	0.25994	327158
1	184672098	rs78444298	A	G	327159	0.0200818	0.0089727	0.0252152	327163	0.032663	0.0077353	2.42e-05	327162	0.00936252	0.00717271	0.191793	327163	0.0140513	0.00737259	0.0566667	327161	-0.036409	0.00891244	4.41e-05	327160	-0.0358468	0.00889733	5.6e-05	327156	-0.0111485	0.0089218	0.211454	327161	0.00649208	0.00895273	0.46836	327162	0.0301335	0.00870737	0.000538866	327159	0.0379265	0.0085726	9.69e-06	327158	0.00906565	0.00897078	0.312221	327158
1	186658212	rs1119066	A	C	327159	5.75e-05	0.00343501	0.986642	327163	-0.00366823	0.00296133	0.215454	327162	-0.00206338	0.00274589	0.452387	327163	-0.00152063	0.00282242	0.590046	327161	0.00405933	0.00341197	0.234153	327160	0.00253433	0.0034062	0.456856	327156	-0.00152806	0.0034155	0.654595	327161	-0.00707916	0.0034273	0.0388745	327162	0.0067976	0.00333344	0.0414292	327159	0.0073428	0.00328189	0.0252628	327158	-0.000913064	0.00343425	0.79034	327158
1	205537858	rs12024377	A	G	327159	-0.00486837	0.00257312	0.0584906	327163	0.00367331	0.0022183	0.0977405	327162	0.00466132	0.00205691	0.0234415	327163	0.00514199	0.00211422	0.0150123	327161	0.00214781	0.00255588	0.400718	327160	0.000729045	0.00255157	0.77509	327156	-0.00188322	0.00255854	0.4617	327161	-0.00122801	0.00256737	0.632429	327162	0.00226271	0.00249705	0.364857	327159	-0.000851874	0.00245845	0.728961	327158	-0.00609421	0.00257254	0.0178396	327158
1	214744893	rs7535253	T	C	327159	0.00216254	0.00303497	0.476129	327163	0.0105952	0.0026164	5.13e-05	327162	0.0121369	0.00242602	5.65e-07	327163	0.0109534	0.00249365	1.12e-05	327161	-0.000331477	0.00301463	0.912444	327160	0.00207551	0.00300952	0.490416	327156	0.00391991	0.00301773	0.193959	327161	-0.00085641	0.00302819	0.777321	327162	-0.0012957	0.00294524	0.659989	327159	-0.000245004	0.0028997	0.932665	327158	0.00286324	0.0030343	0.345362	327158
1	220991171	rs7514450	T	C	327159	0.00686557	0.0025065	0.00616091	327163	0.00346251	0.00216087	0.109076	327162	-0.00252319	0.00200366	0.207928	327163	0.000294682	0.00205951	0.886224	327161	-0.00606701	0.00248971	0.0148169	327160	-0.00922801	0.00248545	0.000204996	327156	-0.00817515	0.00249227	0.00103745	327161	0.00675421	0.0025009	0.0069194	327162	0.00375699	0.00243241	0.122454	327159	0.000196273	0.0023948	0.93468	327158	-0.00835498	0.00250593	0.000855885	327158
1	243469669	rs2490391	A	C	327159	0.00181836	0.0024904	0.4653	327163	-0.00486311	0.00214699	0.0235082	327162	-0.00243839	0.0019908	0.220641	327163	-0.00311097	0.00204628	0.128435	327161	0.00353767	0.00247372	0.152689	327160	0.00461863	0.00246953	0.0614497	327156	0.00241991	0.00247628	0.328455	327161	0.00860574	0.00248481	0.000533576	327162	-0.00581636	0.00241677	0.0160992	327159	-0.00505693	0.00237941	0.0335632	327158	0.00292415	0.00248987	0.240228	327158
20	1340244	rs62187541	G	A	327159	-0.0104235	0.00499336	0.0368465	327163	0.00153613	0.00430485	0.721215	327162	-0.000275856	0.00399166	0.944904	327163	-0.0029222	0.00410291	0.476325	327161	-0.00817986	0.00495993	0.0991099	327160	-0.00303897	0.00495153	0.539386	327156	0.00769607	0.00496507	0.121133	327161	-0.00686561	0.00498223	0.168199	327162	0.00411811	0.00484578	0.395418	327159	0.00248585	0.00477084	0.602332	327158	-0.00377476	0.00499229	0.449579	327158
20	43034016	rs736820	A	G	327159	0.00889153	0.00255673	0.000505803	327163	0.00746226	0.00220418	0.000710557	327162	0.0069219	0.00204382	0.000707348	327163	0.00839999	0.00210076	6.37e-05	327161	0.00125041	0.00253965	0.62247	327160	-0.000522525	0.00253535	0.836716	327156	-0.00420029	0.00254227	0.098499	327161	0.00512662	0.00255105	0.0444734	327162	-0.00241161	0.00248119	0.331072	327159	-0.00139402	0.00244282	0.568232	327158	0.00219378	0.00255622	0.390776	327158
20	52731402	rs6127099	T	A	327159	-0.00896761	0.00281791	0.00146092	327163	-0.0104931	0.00242927	1.56e-05	327162	-0.0084376	0.00225255	0.000179855	327163	-0.00867816	0.00231533	0.000178188	327161	0.00382586	0.00279903	0.171672	327160	0.00312578	0.00279428	0.263297	327156	-3.05e-07	0.00280192	0.999913	327161	0.000797293	0.00281162	0.77674	327162	-0.00223329	0.0027346	0.414113	327159	-0.00370231	0.00269231	0.169089	327158	-0.0020463	0.00281729	0.467633	327158
20	60892116	rs2236521	G	A	327159	0.00397774	0.00248398	0.109298	327163	0.00149104	0.00214145	0.486257	327162	0.00259554	0.00198565	0.191164	327163	0.00403103	0.00204098	0.0482638	327161	0.00457955	0.00246733	0.0634434	327160	0.00165509	0.00246315	0.501622	327156	-0.0042873	0.00246989	0.0825949	327161	9.87e-05	0.00247843	0.968243	327162	0.00961804	0.00241048	6.61e-05	327159	0.0127245	0.00237317	8.24e-08	327158	0.00493867	0.00248343	0.046741	327158
20	62911019	rs1570521	T	G	327159	-0.00389591	0.00250381	0.119711	327163	0.00200251	0.00215855	0.353559	327162	0.00519599	0.00200149	0.00943041	327163	0.0043169	0.00205728	0.0358749	327161	0.00382875	0.00248704	0.123688	327160	0.00471881	0.00248281	0.0573564	327156	0.0022227	0.00248961	0.37197	327161	0.000207141	0.00249823	0.933919	327162	-0.000723704	0.0024298	0.765822	327159	-0.00347403	0.00239223	0.146443	327158	-0.00555188	0.00250327	0.0265657	327158
21	16576783	rs2823139	A	G	327159	-0.00256686	0.00262581	0.328298	327163	-0.0178581	0.00226352	3.04e-15	327162	-0.0231555	0.00209865	2.66e-28	327163	-0.0232294	0.00215716	4.9e-27	327161	-0.00786956	0.00260819	0.00255098	327160	-0.00630826	0.00260378	0.0154048	327156	-0.000498327	0.00261093	0.848634	327161	0.000359639	0.00261995	0.890818	327162	-0.00239085	0.00254818	0.348114	327159	0.00316477	0.00250878	0.207138	327158	0.0107168	0.00262518	4.46e-05	327158
21	35356706	rs2834317	A	G	327159	0.00337283	0.00345114	0.328417	327163	-0.018983	0.00297506	1.76e-10	327162	-0.0252669	0.00275843	5.22e-20	327163	-0.0251415	0.00283533	7.54e-19	327161	-0.00865132	0.00342797	0.0116118	327160	-0.00783024	0.00342217	0.0221329	327156	-0.00145712	0.00343155	0.67111	327161	0.000342565	0.00344342	0.920754	327162	0.020076	0.00334893	2.04e-09	327159	0.0205713	0.00329714	4.41e-10	327158	-0.00512679	0.00345038	0.137316	327158
21	37818141	rs2244237	T	G	327159	0.00604699	0.00294731	0.0402001	327163	0.00884123	0.00254087	0.000502213	327162	0.0112647	0.00235598	1.74e-06	327163	0.0112332	0.00242164	3.51e-06	327161	0.0035218	0.00292758	0.228988	327160	0.00424549	0.00292262	0.146326	327156	0.00187251	0.00293061	0.522857	327161	0.00338367	0.00294074	0.249891	327162	0.00175072	0.0028602	0.540474	327159	0.00113824	0.00281597	0.686059	327158	-0.00182549	0.00294668	0.535583	327158
22	38598234	rs2267372	A	G	327159	0.0020651	0.00252249	0.412972	327163	-0.00909359	0.0021746	2.89e-05	327162	-0.00774986	0.0020164	0.000121356	327163	-0.00592781	0.00207261	0.0042358	327161	0.00620618	0.00250556	0.0132512	327160	0.00246343	0.00250134	0.324701	327156	-0.0050981	0.00250817	0.0420943	327161	0.00997233	0.00251679	7.42e-05	327162	0.00605835	0.0024479	0.0133273	327159	0.000555003	0.00241009	0.817872	327158	-0.011981	0.00252187	2.03e-06	327158
2	226933	rs3791221	G	A	327159	0.00339265	0.00258855	0.18998	327163	0.000964502	0.00223159	0.665593	327162	0.00214533	0.00206923	0.299841	327163	0.00330552	0.0021269	0.120149	327161	0.00390346	0.00257118	0.128975	327160	0.00142016	0.00256683	0.580077	327156	-0.00320572	0.00257384	0.212948	327161	-0.00772709	0.00258271	0.00277313	327162	0.00834357	0.00251196	0.000895326	327159	0.00959599	0.0024731	0.000104413	327158	0.002262	0.00258795	0.382092	327158
2	12115479	rs1595810	A	G	327159	-0.00229205	0.00311676	0.4621	327163	0.00572542	0.00268695	0.0331044	327162	0.00799078	0.00249145	0.00134006	327163	0.00637429	0.00256089	0.0128076	327161	0.000628681	0.00309586	0.83908	327160	0.00363651	0.00309061	0.239343	327156	0.00465021	0.00309905	0.133479	327161	0.00101957	0.00310978	0.743019	327162	-0.00375621	0.0030246	0.214279	327159	-0.00385904	0.00297783	0.195003	327158	0.00102684	0.00311607	0.741754	327158
2	15782471	rs807624	T	G	327159	-0.00320897	0.00257621	0.212906	327163	-0.00477314	0.00222096	0.0316243	327162	-0.00780297	0.00205935	0.00015125	327163	-0.00604323	0.00211676	0.00430468	327161	-0.00179931	0.00255895	0.481967	327160	-0.00438213	0.00255462	0.0862778	327156	-0.00584008	0.00256158	0.0226158	327161	0.000731717	0.00257046	0.775901	327162	0.00509997	0.00250004	0.0413552	327159	0.00364012	0.00246138	0.13917	327158	-0.00441662	0.00257563	0.0863885	327158
2	18676265	rs4567937	A	G	327159	0.00240049	0.00265549	0.366011	327163	0.00212233	0.00228931	0.353894	327162	0.00119553	0.00212275	0.573299	327163	0.000730409	0.00218191	0.737809	327161	-0.00246735	0.00263769	0.349571	327160	-0.000230142	0.00263322	0.930354	327156	0.00192393	0.00264041	0.466216	327161	0.00129429	0.00264955	0.625199	327162	-0.000819257	0.00257698	0.75055	327159	5.52e-05	0.00253713	0.982646	327158	0.00245604	0.0026549	0.354916	327158
2	27741237	rs780094	T	C	327159	0.0234977	0.00254374	2.54e-20	327163	-0.00929509	0.0021932	2.25e-05	327162	-0.0120101	0.00203358	3.51e-09	327163	-0.0150971	0.0020902	5.1e-13	327161	-0.0098228	0.00252696	0.000101425	327160	-0.00393792	0.00252272	0.11853	327156	0.0081129	0.00252958	0.00134041	327161	-0.0177692	0.00253819	2.55e-12	327162	0.0382928	0.00246794	2.82e-54	327159	0.0340776	0.00242996	1.15e-44	327158	-0.0162664	0.00254336	1.6e-10	327158
2	43433257	rs10865189	C	G	327159	-0.00642029	0.00248431	0.00975707	327163	-0.0129659	0.00214163	1.41e-09	327162	-0.0154864	0.00198575	6.27e-15	327163	-0.0150404	0.00204111	1.73e-13	327161	-0.0023341	0.00246768	0.344216	327160	-0.00289126	0.0024635	0.24054	327156	-0.00187391	0.00247023	0.448093	327161	-0.0025174	0.00247877	0.309828	327162	0.00826966	0.00241084	0.000603222	327159	0.00770211	0.00237358	0.00117487	327158	-0.00143475	0.00248379	0.563504	327158
2	54920968	rs168505	T	C	327159	0.00236896	0.00253238	0.349548	327163	-0.00281744	0.00218318	0.19687	327162	-0.00246565	0.00202434	0.223225	327163	-0.00364813	0.00208076	0.0795562	327161	-0.000778516	0.00251541	0.756943	327160	0.00154785	0.00251115	0.537635	327156	0.00338634	0.002518	0.178674	327161	-0.00335866	0.00252672	0.183763	327162	-0.000455103	0.00245752	0.853081	327159	0.00416871	0.00241951	0.0848969	327158	0.00782244	0.00253179	0.00200385	327158
2	73895765	rs6546869	A	G	327159	0.00237757	0.00297474	0.424146	327163	0.00798334	0.00256451	0.00185207	327162	0.0130152	0.00237786	4.42e-08	327163	0.0111098	0.00244417	5.48e-06	327161	0.00506432	0.00295481	0.086543	327160	0.00786667	0.00294978	0.00765649	327156	0.00633959	0.00295785	0.032089	327161	0.00157923	0.0029681	0.59468	327162	-0.00469439	0.00288679	0.103916	327159	-0.00272523	0.00284216	0.337631	327158	0.00462769	0.00297409	0.119708	327158
2	103166325	rs72995641	A	G	327159	0.00483701	0.00307086	0.115227	327163	-0.00573256	0.00264737	0.0303597	327162	-0.00205954	0.00245478	0.401475	327163	-0.00606031	0.00252318	0.0163128	327161	9.26e-05	0.00305027	0.975789	327160	0.00656193	0.00304508	0.0311679	327156	0.0123947	0.00305334	4.92e-05	327161	0.00314242	0.00306398	0.30508	327162	0.00886028	0.00298002	0.00294702	327159	0.0102492	0.00293392	0.000477092	327158	0.000438721	0.00307016	0.886371	327158
2	120936492	rs140179699	G	A	327159	-0.00723182	0.00646659	0.263425	327163	0.031089	0.00557466	2.45e-08	327162	0.0247658	0.00516914	1.66e-06	327163	0.0286218	0.00531316	7.17e-08	327161	-0.00807336	0.00642327	0.208794	327160	-0.013053	0.00641235	0.0417909	327156	-0.010645	0.00642997	0.0978193	327161	0.0133511	0.00645212	0.0385226	327162	0.0178982	0.00627537	0.00434301	327159	0.0118459	0.00617836	0.0551989	327158	-0.014326	0.00646513	0.0267004	327158
2	121988884	rs11694902	A	G	327159	0.00573985	0.00356486	0.107373	327163	0.0244391	0.00307301	1.83e-15	327162	0.026088	0.00284934	5.43e-20	327163	0.0285667	0.0029287	1.79e-22	327161	0.00459513	0.00354099	0.194392	327160	-0.0001709	0.00353505	0.961442	327156	-0.00714052	0.00354468	0.0439653	327161	0.0024348	0.00355691	0.493644	327162	-0.00496612	0.00345948	0.151143	327159	-0.00682059	0.00340597	0.0452277	327158	-0.000982886	0.00356409	0.782722	327158
2	148776438	rs12989250	A	G	327159	0.00551411	0.00269479	0.0407365	327163	0.00949421	0.00232315	4.38e-05	327162	0.00676212	0.00215416	0.00169484	327163	0.00850491	0.00221418	0.0001225	327161	-0.00317175	0.00267675	0.236047	327160	-0.00572932	0.0026722	0.0320296	327156	-0.00571383	0.00267949	0.0329722	327161	0.00341697	0.00268878	0.203791	327162	-0.00366052	0.00261513	0.16159	327159	0.000392135	0.0025747	0.878948	327158	0.00782745	0.00269418	0.00366908	327158
2	159810691	rs7565830	G	A	327159	-0.00470717	0.00277992	0.0904037	327163	-0.00672863	0.00239657	0.00499133	327162	-0.00591697	0.00222221	0.00775319	327163	-0.0055558	0.00228415	0.0150026	327161	0.00326937	0.0027613	0.236415	327160	0.00192714	0.00275662	0.484493	327156	-0.00242292	0.00276415	0.380731	327161	0.00146487	0.00277372	0.597414	327162	0.0115348	0.00269767	1.9e-05	327159	0.0111287	0.00265596	2.79e-05	327158	-0.003563	0.00277931	0.199853	327158
2	169995581	rs35472707	T	C	327159	-0.000395832	0.00580361	0.945623	327163	0.00449171	0.00500334	0.369324	327162	0.00291782	0.00463934	0.529394	327163	0.00535354	0.00476863	0.261584	327161	0.000514577	0.00576474	0.928873	327160	-0.00274293	0.00575496	0.633632	327156	-0.00592406	0.00577065	0.304617	327161	0.0100884	0.00579063	0.0814758	327162	-0.00198642	0.00563205	0.724314	327159	-0.00167996	0.00554495	0.761912	327158	-0.000403739	0.00580233	0.944526	327158
2	176993583	rs187355703	G	C	327159	-0.0124016	0.00788686	0.115851	327163	-0.00250188	0.00679917	0.712897	327162	-0.00523724	0.00630468	0.406148	327163	-0.00617259	0.00648021	0.340829	327161	-0.00825868	0.00783383	0.291777	327160	-0.00485839	0.00782077	0.534457	327156	0.00413902	0.0078421	0.597642	327161	-0.0101591	0.00786904	0.196697	327162	-0.0198619	0.00765366	0.00945708	327159	-0.0264029	0.00753523	0.00045851	327158	-0.00725601	0.00788514	0.357462	327158
2	219286541	rs17462630	C	G	327159	0.00266248	0.00261327	0.308285	327163	-0.0191147	0.00225266	2.16e-17	327162	-0.0144744	0.00208886	4.24e-12	327163	-0.0174531	0.00214701	4.34e-16	327161	0.00497645	0.00259574	0.0552182	327160	0.00858047	0.00259133	0.000928976	327156	0.00811613	0.00259841	0.00178728	327161	-0.00524778	0.00260741	0.0441531	327162	0.0134161	0.0025359	1.22e-07	327159	0.0054318	0.00249679	0.0295921	327158	-0.0175748	0.00261252	1.73e-11	327158
2	227344207	rs13029395	T	C	327159	0.0132387	0.00325859	4.85e-05	327163	-0.00360044	0.00280932	0.199982	327162	-0.00315223	0.00260493	0.226241	327163	0.00120785	0.00267754	0.651915	327161	0.00940844	0.00323681	0.00365284	327160	0.00096132	0.00323136	0.766088	327156	-0.0121564	0.00324012	0.000175575	327161	0.0118791	0.00325133	0.000258636	327162	0.0279518	0.00316196	9.62e-19	327159	0.0326396	0.00311291	1.02e-25	327158	0.00322187	0.00325795	0.3227	327158
3	48443816	rs7651407	T	C	327159	-0.00646511	0.00247883	0.0091043	327163	-0.00228687	0.00213703	0.284569	327162	-0.00469609	0.00198155	0.0177932	327163	-0.00522407	0.00203677	0.0103214	327161	-0.00444857	0.00246225	0.0708082	327160	-0.00256361	0.00245808	0.29698	327156	0.000829946	0.00246481	0.73633	327161	-0.00157828	0.00247333	0.523397	327162	0.00570712	0.00240555	0.0176697	327159	0.00356196	0.00236838	0.13259	327158	-0.00407028	0.00247831	0.100516	327158
3	49572140	rs4625	G	A	327159	-0.0123809	0.00268541	4.02e-06	327163	-0.00604084	0.00231515	0.0090741	327162	-0.0123417	0.00214663	8.97e-09	327163	-0.0113359	0.00220648	2.78e-07	327161	-0.00911041	0.00266744	0.000636932	327160	-0.00993271	0.00266291	0.000191498	327156	-0.00468663	0.00267024	0.0792376	327161	-0.0139597	0.00267937	1.89e-07	327162	0.00779125	0.00260606	0.00279297	327159	0.00715343	0.00256579	0.00530379	327158	-0.00223487	0.00268492	0.405196	327158
3	50929873	rs62257807	T	C	327159	0.0167584	0.00498211	0.000769119	327163	0.0128197	0.0042951	0.0028385	327162	0.00224854	0.00398267	0.57236	327163	0.00291572	0.00409367	0.476309	327161	-0.019732	0.00494866	6.68e-05	327160	-0.0174409	0.00494029	0.000415074	327156	-0.00255367	0.00495395	0.606218	327161	0.003153	0.00497103	0.525902	327162	-0.000414996	0.00483492	0.931599	327159	0.00205334	0.00476019	0.666209	327158	0.00266788	0.00498114	0.592239	327158
3	51593113	rs62257555	G	A	327159	0.0166843	0.00513734	0.00116377	327163	0.0119717	0.00442893	0.00687064	327162	0.00202219	0.00410675	0.622432	327163	0.00224156	0.00422121	0.595403	327161	-0.019503	0.00510285	0.000132409	327160	-0.0165436	0.00509423	0.00116431	327156	-0.00127049	0.00510831	0.803586	327161	0.00188333	0.0051259	0.71331	327162	0.000768891	0.00498556	0.877433	327159	0.00243308	0.0049085	0.620115	327158	0.000854851	0.00513635	0.867817	327158
3	121657593	rs9868185	G	A	327159	0.0053688	0.00247674	0.0301833	327163	-0.00656166	0.0021352	0.0021187	327162	-0.00978256	0.00197981	7.77e-07	327163	-0.0102392	0.00203498	4.87e-07	327161	-0.00519911	0.00246015	0.0345729	327160	-0.00360557	0.00245598	0.142085	327156	0.00170496	0.00246271	0.488743	327161	-0.00840801	0.00247118	0.000667982	327162	0.011736	0.00240345	1.05e-06	327159	0.0113366	0.0023663	1.66e-06	327158	-0.00398187	0.00247622	0.107827	327158
3	135931586	rs3905668	G	A	327159	0.00350441	0.00276885	0.205638	327163	0.00260235	0.00238703	0.275625	327162	0.00443649	0.00221336	0.0450263	327163	0.00447803	0.00227504	0.0490311	327161	0.00339405	0.00275028	0.217176	327160	0.00255662	0.00274562	0.351771	327156	8.47e-05	0.00275313	0.975461	327161	0.000330753	0.00276265	0.904703	327162	0.000194139	0.00268698	0.942402	327159	0.00404934	0.00264542	0.125845	327158	0.00711332	0.0027682	0.0101806	327158
3	136536835	rs9828976	G	C	327159	0.00629054	0.00290222	0.0301983	327163	0.00409178	0.00250203	0.10197	327162	0.00504949	0.00232	0.029518	327163	0.00596446	0.00238465	0.0123781	327161	0.00288609	0.00288279	0.316759	327160	0.00071494	0.00287791	0.803807	327156	-0.00249992	0.00288577	0.386331	327161	0.000770295	0.00289576	0.790233	327162	0.000450594	0.00281644	0.872892	327159	0.00426226	0.00277288	0.124264	327158	0.00783792	0.00290158	0.00690797	327158
3	141750810	rs1397764	A	G	327159	0.00299277	0.00278629	0.282776	327163	-0.000896436	0.00240208	0.709007	327162	-0.00807284	0.00222728	0.000289537	327163	-0.00777812	0.00228936	0.000680101	327161	-0.0120469	0.00276755	1.34e-05	327160	-0.00988428	0.00276288	0.000346913	327156	0.000197066	0.00277049	0.943294	327161	0.00058956	0.00278007	0.832055	327162	0.00221617	0.00270392	0.412438	327159	0.00243964	0.00266211	0.359442	327158	-0.000403872	0.00278569	0.884726	327158
3	185803532	rs112545201	T	C	327159	-0.00821139	0.00361641	0.0231721	327163	-0.0142978	0.00311766	4.52e-06	327162	-0.0100444	0.00289088	0.000511826	327163	-0.012131	0.00297143	4.46e-05	327161	0.00518932	0.00359221	0.14857	327160	0.00673895	0.00358611	0.0602207	327156	0.00546159	0.0035959	0.128805	327161	-0.00829712	0.00360834	0.0214813	327162	-0.00821642	0.0035095	0.0192227	327159	-0.00918825	0.00345522	0.00783205	327158	0.000499338	0.00361565	0.890158	327158
3	186432839	rs11919484	T	G	327159	-0.00183802	0.00267891	0.492646	327163	0.00158631	0.00230951	0.492172	327162	0.00019048	0.00214149	0.929124	327163	-4.97e-05	0.00220117	0.981972	327161	-0.00276397	0.00266097	0.298941	327160	-0.00139729	0.00265645	0.598889	327156	0.000877075	0.00266371	0.741954	327161	0.00794061	0.0026729	0.00297059	327162	0.00268222	0.00259972	0.302197	327159	0.000692663	0.00255952	0.786682	327158	-0.00534772	0.00267832	0.0458615	327158
4	77401452	rs28817415	T	C	327159	0.00407987	0.00247823	0.099706	327163	0.0206361	0.0021362	4.48e-22	327162	0.0182158	0.00198081	3.73e-20	327163	0.0195697	0.00203599	7.17e-22	327161	-0.00398378	0.00246163	0.105588	327160	-0.0048923	0.00245745	0.0465034	327156	-0.00283518	0.00246419	0.249917	327161	0.00405359	0.0024727	0.101144	327162	0.00396227	0.00240496	0.0994479	327159	0.00428624	0.00236777	0.0702589	327158	-0.00106178	0.00247769	0.668263	327158
4	81164723	rs1458038	T	C	327159	0.000606542	0.00272539	0.823884	327163	0.0191591	0.00234934	3.5e-16	327162	0.0146334	0.00217849	1.86e-11	327163	0.0147939	0.0022392	3.93e-11	327161	-0.00939966	0.0027071	0.000516225	327160	-0.00886082	0.00270251	0.00104285	327156	-0.00116517	0.00270994	0.667224	327161	0.00151301	0.00271932	0.577942	327162	-0.00175918	0.00264482	0.505961	327159	0.001642	0.00260392	0.528311	327158	0.00721882	0.00272476	0.00806534	327158
4	103812499	rs223308	G	A	327159	0.00109305	0.0024736	0.658573	327163	-0.00331594	0.00213248	0.119955	327162	-0.00381374	0.00197734	0.053766	327163	-0.00307837	0.00203245	0.129871	327161	0.00102887	0.002457	0.6754	327160	-0.000568949	0.00245285	0.816573	327156	-0.00233333	0.00245955	0.342782	327161	-0.00340716	0.00246804	0.167431	327162	-0.00300522	0.00240045	0.210592	327159	-0.00033049	0.00236333	0.888786	327158	0.00530318	0.00247302	0.0320007	327158
5	498235	rs6555317	G	A	327159	-0.00142855	0.00266015	0.591254	327163	0.00441159	0.00229331	0.054396	327162	0.00374851	0.00212647	0.077937	327163	0.00523706	0.00218572	0.0165742	327161	0.00132075	0.00264233	0.617186	327160	-0.000779278	0.00263783	0.76767	327156	-0.0037987	0.00264504	0.150959	327161	-0.0016799	0.00265421	0.526787	327162	-0.000939499	0.0025815	0.715906	327159	-0.00186231	0.00254159	0.463723	327158	-0.000947896	0.00265957	0.721534	327158
5	34504277	rs13157326	A	G	327159	-0.00643752	0.00250678	0.0102279	327163	-0.0120908	0.00216103	2.21e-08	327162	-0.012436	0.00200379	5.43e-10	327163	-0.0146031	0.00205959	1.34e-12	327161	-0.0031113	0.00249001	0.211479	327160	0.000700012	0.00248579	0.778247	327156	0.00607391	0.00249257	0.0148183	327161	-0.00261242	0.00250121	0.296272	327162	-0.00572454	0.00243268	0.0186139	327159	-0.00533181	0.00239506	0.0260036	327158	0.00139591	0.00250626	0.577549	327158
5	39421736	rs11951093	A	G	327159	-0.00394885	0.0025287	0.11838	327163	0.00405162	0.00218	0.0630933	327162	0.00198773	0.0020214	0.325441	327163	0.00189692	0.00207774	0.361257	327161	-0.0039179	0.00251176	0.118803	327160	-0.00324524	0.0025075	0.195593	327156	0.000708368	0.00251437	0.778152	327161	0.00286038	0.00252306	0.256924	327162	-1.96e-05	0.00245394	0.993636	327159	-0.000257623	0.002416	0.915081	327158	-0.000566376	0.00252815	0.822736	327158
5	39950266	rs495237	T	G	327159	0.00245763	0.00282335	0.384046	327163	0.00324141	0.002434	0.182954	327162	0.00539654	0.00225691	0.0167975	327163	0.00456832	0.00231981	0.0489237	327161	0.0017357	0.00280441	0.535971	327160	0.00228937	0.00279965	0.413511	327156	0.00113636	0.0028073	0.685634	327161	-0.000663592	0.00281702	0.81377	327162	-0.00120795	0.00273986	0.659299	327159	-0.00251637	0.00269749	0.350894	327158	-0.00173089	0.00282271	0.539743	327158
5	53298716	rs79760705	T	G	327159	0.00323951	0.00390767	0.407098	327163	0.000649246	0.00336884	0.847178	327162	0.0023571	0.00312376	0.450506	327163	-0.0011755	0.0032108	0.714284	327161	-0.00295106	0.00388149	0.447082	327160	0.00332879	0.00387494	0.390311	327156	0.0106323	0.00388548	0.00621127	327161	0.00460162	0.00389894	0.237912	327162	0.00399792	0.00379215	0.291763	327159	0.00218927	0.00373351	0.557617	327158	-0.00429212	0.00390681	0.271932	327158
5	67742038	rs55938024	A	G	327159	1.16e-05	0.0039784	0.997682	327163	0.00153946	0.00342979	0.653541	327162	0.000535811	0.00318027	0.866206	327163	0.00206639	0.0032689	0.527298	327161	0.000884032	0.00395173	0.822985	327160	-0.00277849	0.00394504	0.481247	327156	-0.00510164	0.0039558	0.197169	327161	-0.0056329	0.00396948	0.155885	327162	-0.00448097	0.00386078	0.24579	327159	-0.00613845	0.00380107	0.106327	327158	-0.00186633	0.00397752	0.638914	327158
5	176813404	rs3812036	T	C	327159	0.00827541	0.00290171	0.00434609	327163	0.0203808	0.00250137	3.72e-16	327162	0.0167937	0.00231943	4.48e-13	327163	0.0182107	0.00238405	2.2e-14	327161	-0.00579203	0.00288232	0.0444843	327160	-0.00728446	0.0028774	0.0113544	327156	-0.00349071	0.0028853	0.226347	327161	0.00501617	0.00289528	0.0831795	327162	-0.0109117	0.0028159	0.000106636	327159	-0.00901538	0.00277238	0.00114665	327158	0.00593652	0.0029011	0.0407276	327158
6	7203714	rs6921580	C	G	327159	-0.0061146	0.00250848	0.0147868	327163	-0.0110221	0.00216251	3.45e-07	327162	-0.00791527	0.00200522	7.9e-05	327163	-0.010236	0.00206107	6.83e-07	327161	0.00244972	0.00249169	0.325531	327160	0.00626155	0.00248747	0.0118283	327156	0.0072277	0.00249426	0.00375896	327161	0.00327963	0.00250289	0.190083	327162	-0.00153059	0.00243435	0.529515	327159	-0.00374848	0.00239671	0.117815	327158	-0.00383386	0.00250796	0.126346	327158
6	32159956	rs3134605	C	T	327159	-0.034738	0.00298754	3.02e-31	327163	-0.0198394	0.00257588	1.34e-14	327162	-0.0274259	0.00238821	1.61e-30	327163	-0.0204561	0.002455	7.95e-17	327161	0.000618862	0.00296817	0.834839	327160	-0.0112578	0.00296304	0.000145067	327156	-0.0220814	0.00297098	1.07e-13	327161	0.021172	0.00298128	1.24e-12	327162	-0.0162077	0.00289968	2.28e-08	327159	-0.0144796	0.00285486	3.94e-07	327158	0.00705897	0.00298747	0.0181354	327158
6	41690823	rs13200335	A	C	327159	0.00344304	0.00251649	0.171253	327163	-0.0047464	0.00216947	0.0286837	327162	0.00062287	0.00201165	0.756842	327163	0.00132886	0.00206771	0.520439	327161	0.011333	0.00249955	5.79e-06	327160	0.00859496	0.00249535	0.000572429	327156	-0.00197485	0.00250221	0.42997	327161	-0.00107888	0.00251087	0.667427	327162	-4.97e-05	0.0024421	0.983752	327159	0.00413318	0.00240432	0.0856039	327158	0.00743135	0.0025159	0.00313957	327158
6	43806609	rs881858	G	A	327159	-0.0128767	0.00267282	1.45e-06	327163	-0.0286674	0.00230379	1.54e-35	327162	-0.0271598	0.00213616	5.03e-37	327163	-0.0290319	0.00219565	6.67e-40	327161	0.00176431	0.002655	0.506357	327160	0.00301193	0.0026505	0.255805	327156	0.0046471	0.00265776	0.0803782	327161	-0.00903952	0.00266689	0.000700199	327162	0.00404314	0.00259388	0.119063	327159	0.00185713	0.00255381	0.467103	327158	-0.00586974	0.00267234	0.028058	327158
6	52630153	rs6458868	C	T	327159	0.00174136	0.0025843	0.500426	327163	-0.00492482	0.00222792	0.0270712	327162	-0.0158887	0.00206566	1.45e-14	327163	-0.0131574	0.0021233	5.77e-10	327161	-0.0144735	0.00256686	1.72e-08	327160	-0.0163314	0.00256247	1.85e-10	327156	-0.00790331	0.00256959	0.00210018	327161	0.0171318	0.00257835	3.05e-11	327162	0.0222091	0.0025076	8.28e-19	327159	0.0224104	0.00246882	1.12e-19	327158	-0.00408408	0.00258373	0.11395	327158
6	109018046	rs1268176	A	G	327159	-0.00260075	0.00265331	0.326993	327163	0.00505132	0.00228743	0.0272245	327162	0.00267166	0.00212102	0.207811	327163	0.00308471	0.00218013	0.157094	327161	-0.0040785	0.00263553	0.121742	327160	-0.00377888	0.00263107	0.150931	327156	-0.000358709	0.00263826	0.89185	327161	-0.00540378	0.00264737	0.0412332	327162	-0.00326991	0.00257488	0.204111	327159	-0.000548457	0.00253506	0.828716	327158	0.005725	0.00265272	0.0309159	327158
6	130356608	rs9375694	G	A	327159	-0.011025	0.00268661	4.07e-05	327163	-0.0159683	0.00231604	5.41e-12	327162	-0.0172042	0.00214748	1.14e-15	327163	-0.0177955	0.00220733	7.53e-16	327161	-0.00225976	0.00266868	0.397124	327160	-0.001193	0.00266416	0.6543	327156	0.00145132	0.00267143	0.586941	327161	0.00313085	0.00268067	0.242835	327162	-0.00126022	0.00260725	0.628846	327159	-0.004429	0.00256694	0.0844561	327158	-0.00517479	0.00268609	0.0540412	327158
6	154858365	rs62432759	G	A	327159	-0.00622238	0.00303753	0.040512	327163	-0.00389717	0.00261868	0.136694	327162	-0.00366004	0.00242816	0.131727	327163	-0.00309296	0.00249584	0.215256	327161	0.0013454	0.0030172	0.655662	327160	-0.000930098	0.00301211	0.757485	327156	-0.00266888	0.00302031	0.376888	327161	-0.00309947	0.00303076	0.306464	327162	0.00217499	0.00294778	0.460612	327159	0.000718491	0.0029022	0.804469	327158	-0.00223905	0.00303691	0.460953	327158
7	1286192	rs13230509	G	C	327159	-0.00195563	0.0027617	0.478868	327163	0.023329	0.0023805	1.13e-22	327162	0.0239888	0.00220724	1.65e-27	327163	0.0248582	0.00226875	6.24e-28	327161	0.000892714	0.00274316	0.744854	327160	-0.000301684	0.00273853	0.91228	327156	-0.00167615	0.00274599	0.541599	327161	-0.000625309	0.0027555	0.820477	327162	-0.00109582	0.00268002	0.682625	327159	-0.00337675	0.0026386	0.200633	327158	-0.00429718	0.00276107	0.119627	327158
7	46753684	rs700753	C	G	327159	-0.0035545	0.00259615	0.170955	327163	0.00105174	0.00223817	0.638417	327162	0.00306989	0.00207532	0.139079	327163	0.00159348	0.00213317	0.455064	327161	0.00110655	0.00257877	0.667851	327160	0.00355602	0.00257439	0.167186	327156	0.00430939	0.00258142	0.0950419	327161	-0.00198695	0.00259036	0.443049	327162	-0.0014419	0.00251941	0.567107	327159	-0.00179473	0.00248045	0.469342	327158	-0.000338295	0.0025956	0.896303	327158
7	50739738	rs73116829	A	G	327159	-0.00244604	0.00433053	0.572186	327163	-0.0129413	0.00373332	0.000527482	327162	-0.00556922	0.00346176	0.107665	327163	-0.00252451	0.00355825	0.478027	327161	0.0203502	0.00430138	2.23e-06	327160	0.0129279	0.00429417	0.00260777	327156	-0.00920725	0.00430594	0.032496	327161	0.0024258	0.00432086	0.574515	327162	-0.00070575	0.00420252	0.866634	327159	0.00354633	0.00413752	0.391381	327158	0.00781046	0.00432956	0.0712344	327158
7	77453357	rs55759218	A	G	327159	0.00198617	0.00275583	0.471085	327163	0.00420089	0.00237579	0.0770277	327162	0.000512101	0.00220296	0.81618	327163	0.0021785	0.00226435	0.336008	327161	-0.00407808	0.00273734	0.136279	327160	-0.00533222	0.0027327	0.051026	327156	-0.00445386	0.00274016	0.104078	327161	0.0018903	0.00274966	0.491789	327162	-0.0022998	0.00267434	0.389817	327159	0.00282169	0.002633	0.283872	327158	0.00829183	0.00275521	0.00261689	327158
7	127457228	rs325442	A	G	327159	-0.00333494	0.00251323	0.184525	327163	-0.0025996	0.00216666	0.230209	327162	-0.000590871	0.00200903	0.768676	327163	0.00019062	0.00206502	0.926453	327161	0.00621977	0.00249636	0.0127197	327160	0.0034117	0.00249214	0.171006	327156	-0.00253393	0.00249897	0.310587	327161	0.00129115	0.00250761	0.606628	327162	0.00842771	0.00243888	0.00054921	327159	0.00488136	0.00240119	0.0420645	327158	-0.00829705	0.00251263	0.000959601	327158
7	128576086	rs3757387	C	T	327159	0.00337025	0.00248552	0.175116	327163	-0.000761372	0.00214279	0.722352	327162	-0.00285853	0.00198689	0.150238	327163	-0.00335678	0.00204226	0.100248	327161	-0.00476536	0.00246886	0.0535843	327160	-0.00259797	0.00246468	0.291847	327156	0.00180596	0.00247142	0.464939	327161	0.00341048	0.00247996	0.169066	327162	-0.00994872	0.00241198	3.71e-05	327159	-0.0122228	0.00237466	2.65e-07	327158	-0.00191831	0.00248498	0.440139	327158
7	129564134	rs62491533	C	T	327159	0.00835156	0.0032953	0.0112649	327163	0.0105293	0.00284087	0.000210284	327162	0.00619742	0.00263422	0.0186404	327163	0.00674066	0.00270764	0.0127927	327161	-0.00764435	0.00327324	0.0195226	327160	-0.00700333	0.0032677	0.0320977	327156	-0.00117428	0.00327664	0.720059	327161	0.00837858	0.00328795	0.0108263	327162	0.000980081	0.00319792	0.759243	327159	-0.00228231	0.00314847	0.468518	327158	-0.00549369	0.00329461	0.0954204	327158
7	151415041	rs10224002	G	A	327159	-0.00383268	0.00272377	0.159392	327163	-0.0493147	0.0023466	5.51e-98	327162	-0.0501187	0.00217558	2.47e-117	327163	-0.0539746	0.00223604	1.28e-128	327161	-0.00286133	0.00270552	0.290244	327160	0.00316979	0.00270094	0.240561	327156	0.00992008	0.00270826	0.00024942	327161	-0.00949705	0.00271764	0.000474847	327162	0.0103278	0.00264319	9.33e-05	327159	0.00691858	0.00260235	0.00784722	327158	-0.00879454	0.00272314	0.00123991	327158
7	155664686	rs6971211	T	C	327159	0.00111065	0.00269009	0.679705	327163	-9.52e-05	0.00231914	0.967245	327162	0.00031253	0.00215041	0.884447	327163	-0.00017681	0.00221035	0.936244	327161	-1.38e-05	0.00267208	0.995884	327160	0.00116444	0.00266753	0.662458	327156	0.0020493	0.00267483	0.443592	327161	0.00171452	0.00268409	0.522973	327162	-0.00410271	0.00261054	0.116046	327159	-0.00383582	0.00257018	0.135587	327158	0.00129468	0.00268951	0.630245	327158
7	156258179	rs2365286	G	A	327159	-0.00472051	0.00283645	0.0960672	327163	-0.00517968	0.00244532	0.0341585	327162	-0.0064858	0.0022674	0.00423057	327163	-0.00633471	0.00233059	0.00656675	327161	-0.00164458	0.00281746	0.559416	327160	-0.00180322	0.00281268	0.521455	327156	-0.000724441	0.00282037	0.797287	327161	0.0021968	0.00283012	0.43762	327162	0.00270705	0.0027526	0.325386	327159	0.00208912	0.00271004	0.440778	327158	-0.00184635	0.00283584	0.514998	327158
8	22492143	rs7838146	T	C	327159	0.00136421	0.00258283	0.597371	327163	0.00512118	0.00222665	0.021452	327162	0.00711269	0.00206463	0.000571103	327163	0.0070621	0.00212218	0.00087557	327161	0.00332485	0.00256552	0.194984	327160	0.0031288	0.00256116	0.221847	327156	0.000355202	0.00256816	0.889996	327161	-0.000616869	0.00257706	0.810819	327162	-0.00663416	0.00250644	0.00812502	327159	-0.0052263	0.0024677	0.0341857	327158	0.00467596	0.00258225	0.0701716	327158
8	23735047	rs4871905	C	G	327159	0.000900635	0.00250973	0.719702	327163	-0.00459614	0.00216365	0.0336494	327162	-0.00310254	0.00200624	0.121999	327163	-0.00355049	0.00206215	0.0851174	327161	0.0020326	0.00249293	0.414875	327160	0.00207132	0.0024887	0.405246	327156	0.000916058	0.00249552	0.713559	327161	-0.00134831	0.00250414	0.59028	327162	0.00214519	0.00243554	0.378434	327159	0.00290304	0.00239788	0.226022	327158	0.000864869	0.00250919	0.730335	327158
8	87247209	rs10086569	T	C	327159	0.0016532	0.00294365	0.574378	327163	0.00394954	0.00253773	0.119632	327162	-0.00115453	0.00235311	0.623681	327163	-0.00121667	0.00241869	0.614945	327161	-0.00983055	0.00292388	0.000773449	327160	-0.00844461	0.00291894	0.00381553	327156	-0.00109883	0.00292695	0.70735	327161	0.00223844	0.00293708	0.445982	327162	0.00626008	0.00285661	0.0284207	327159	0.00586375	0.00281244	0.0370762	327158	-0.00229431	0.00294301	0.435639	327158
8	120894208	rs78936994	T	G	327159	-0.00386006	0.00302792	0.202372	327163	-0.00802801	0.00261036	0.00210205	327162	-0.00280682	0.00242048	0.246206	327163	-0.00343828	0.00248793	0.166977	327161	0.0089783	0.0030076	0.00283408	327160	0.00750715	0.00300251	0.0124097	327156	0.000389003	0.00301075	0.897196	327161	-0.00613249	0.00302114	0.0423717	327162	-0.0056564	0.00293839	0.0542303	327159	-0.00775404	0.00289294	0.00735525	327158	-0.00262355	0.00302726	0.386138	327158
8	126476873	rs2954017	T	C	327159	-0.0112143	0.00247689	5.97e-06	327163	-0.0156508	0.00213523	2.31e-13	327162	-0.00437416	0.00198003	0.0271658	327163	-0.011647	0.00203513	1.05e-08	327161	0.00890427	0.00246032	0.000295609	327160	0.0192666	0.00245596	4.35e-15	327156	0.0215751	0.00246263	1.94e-18	327161	-0.0324298	0.00247078	2.41e-39	327162	-0.000451723	0.00240374	0.850935	327159	-0.00269767	0.00236657	0.254326	327158	-0.00245275	0.00247643	0.321961	327158
9	71432174	rs2039424	G	A	327159	0.00236286	0.00254931	0.353999	327163	-0.00152765	0.00219777	0.486998	327162	-0.00161902	0.00203787	0.426926	327163	-0.00336397	0.00209466	0.108281	327161	-0.00302211	0.00253222	0.232689	327160	-0.000250045	0.00252793	0.921207	327156	0.00509456	0.00253482	0.0444497	327161	-0.00481405	0.00254359	0.0584092	327162	0.00198558	0.00247394	0.422209	327159	0.00193894	0.00243569	0.426002	327158	-0.000679864	0.00254876	0.789668	327158
9	119266695	rs4836732	C	T	327159	-0.000175737	0.00248698	0.943666	327163	-0.00444199	0.00214403	0.0382859	327162	-0.0037741	0.00198805	0.057645	327163	-0.00385751	0.00204346	0.059062	327161	0.00158268	0.00247033	0.521734	327160	0.00207254	0.00246614	0.400685	327156	0.00101113	0.00247289	0.682622	327161	-0.00102466	0.00248143	0.679657	327162	-0.00169829	0.00241346	0.481635	327159	0.000650439	0.00237614	0.784286	327158	0.00326814	0.00248643	0.188716	327158
[truncated: 195 more columns]
